# Supplementary material for: Ablation of specific long PDE4D isoforms increases neurite elongation and conveys protection against amyloid-β pathology
Source: Cell Mol Life Sci. 2023 Jun 12;80(7):178. doi: 10.1007/s00018-023-04804-w (PMC10261250; doi:10.1007/s00018-023-04804-w)
Supplement: Supplementary file 1 — Supplementary file1 (XLSX 117 KB) [file 18_2023_4804_MOESM1_ESM.xlsx]

## Sheet: Sheet1
	Cellular and Molecular Life Sciences
	Ablation of specific long PDE4D isoforms increases neurite elongation and conveys protection against amyloid-β pathology Dean Paes1,2, Melissa Schepers1,2, Ben Rombaut1,2, Assia Tiane1,2, Yevgeniya Solomina1, Emily Willems1, Amy Tibbo3, Connor Blair3, Elka Kyurkchieva3, George S. Baillie3, Roberta Ricciarelli4,5, Chiara Brullo6, Ernesto Fedele5,7, Olga Bruno6, Daniel van den Hove1,8*, Tim Vanmier…
Category	ID	Name	Source	p-value	q-value Bonferroni	q-value FDR B&H	q-value FDR B&Y	Hit Count in Query List	Hit Count in Genome	Hit in Query List
GO: Biological Process	GO:0031175	neuron projection development		1.53e-10	4.46e-07	2.97e-07	2.54e-06	19	1151	KIF13B,ABL1,PPP3CA,PPP3CB,PIK3R1,ITSN1,SPTAN1,PAFAH1B1,SRC,FBXO7,GRB2,SMO,ATOH1,MAPK1,MDM2,LYN,FYN,PDLIM5,GSK3B
GO: Biological Process	GO:0090087	regulation of peptide transport		2.93e-10	8.55e-07	2.97e-07	2.54e-06	17	867	ARRB1,ABL1,PPP3CA,PPP3CB,PPP3R1,PIK3R1,ITSN1,SRC,PRKACA,HRAS,SMO,PFKFB2,MAPK1,MDM2,LYN,FYN,GSK3B
GO: Biological Process	GO:0120036	plasma membrane bounded cell projection organization		3.05e-10	8.91e-07	2.97e-07	2.54e-06	22	1790	KIF13B,ABL1,PPP3CA,PPP3CB,PIK3R1,ITSN1,SPTAN1,PAFAH1B1,SRC,PRKACA,FBXO7,HRAS,GRB2,SMO,CEP152,ATOH1,MAPK1,MDM2,LYN,FYN,PDLIM5,GSK3B
GO: Biological Process	GO:0030030	cell projection organization		4.68e-10	1.37e-06	3.42e-07	2.92e-06	22	1828	KIF13B,ABL1,PPP3CA,PPP3CB,PIK3R1,ITSN1,SPTAN1,PAFAH1B1,SRC,PRKACA,FBXO7,HRAS,GRB2,SMO,CEP152,ATOH1,MAPK1,MDM2,LYN,FYN,PDLIM5,GSK3B
GO: Biological Process	GO:1904951	positive regulation of establishment of protein localization		9.35e-10	2.73e-06	5.46e-07	4.67e-06	14	521	ARRB1,ABL1,PPP3CB,PPP3R1,PIK3R1,SRC,PRKACA,HRAS,SMO,PFKFB2,MAPK1,MDM2,FYN,GSK3B
GO: Biological Process	GO:0048666	neuron development		1.3e-09	3.79e-06	6.32e-07	5.41e-06	19	1298	KIF13B,ABL1,PPP3CA,PPP3CB,PIK3R1,ITSN1,SPTAN1,PAFAH1B1,SRC,FBXO7,GRB2,SMO,ATOH1,MAPK1,MDM2,LYN,FYN,PDLIM5,GSK3B
GO: Biological Process	GO:0051223	regulation of protein transport		2.14e-09	6.25e-06	8.92e-07	7.64e-06	16	825	ARRB1,ABL1,PPP3CA,PPP3CB,PPP3R1,PIK3R1,SRC,PRKACA,HRAS,SMO,PFKFB2,MAPK1,MDM2,LYN,FYN,GSK3B
GO: Biological Process	GO:0048667	cell morphogenesis involved in neuron differentiation		2.45e-09	7.15e-06	8.93e-07	7.64e-06	15	689	KIF13B,ABL1,PPP3CA,PPP3CB,PIK3R1,SPTAN1,PAFAH1B1,SRC,GRB2,SMO,ATOH1,MAPK1,FYN,PDLIM5,GSK3B
GO: Biological Process	GO:0070201	regulation of establishment of protein localization		5.12e-09	1.49e-05	1.66e-06	1.42e-05	16	874	ARRB1,ABL1,PPP3CA,PPP3CB,PPP3R1,PIK3R1,SRC,PRKACA,HRAS,SMO,PFKFB2,MAPK1,MDM2,LYN,FYN,GSK3B
GO: Biological Process	GO:0051222	positive regulation of protein transport		7.04e-09	2.06e-05	1.91e-06	1.63e-05	13	483	ARRB1,ABL1,PPP3CB,PIK3R1,SRC,PRKACA,HRAS,SMO,PFKFB2,MAPK1,MDM2,FYN,GSK3B
GO: Biological Process	GO:0048812	neuron projection morphogenesis		7.18e-09	2.1e-05	1.91e-06	1.63e-05	15	743	KIF13B,ABL1,PPP3CA,PPP3CB,PIK3R1,SPTAN1,PAFAH1B1,SRC,GRB2,SMO,ATOH1,MAPK1,FYN,PDLIM5,GSK3B
GO: Biological Process	GO:0120039	plasma membrane bounded cell projection morphogenesis		9.53e-09	2.78e-05	2.32e-06	1.98e-05	15	758	KIF13B,ABL1,PPP3CA,PPP3CB,PIK3R1,SPTAN1,PAFAH1B1,SRC,GRB2,SMO,ATOH1,MAPK1,FYN,PDLIM5,GSK3B
GO: Biological Process	GO:0048858	cell projection morphogenesis		1.05e-08	3.06e-05	2.35e-06	2.01e-05	15	763	KIF13B,ABL1,PPP3CA,PPP3CB,PIK3R1,SPTAN1,PAFAH1B1,SRC,GRB2,SMO,ATOH1,MAPK1,FYN,PDLIM5,GSK3B
GO: Biological Process	GO:0032990	cell part morphogenesis		1.51e-08	4.41e-05	3.15e-06	2.69e-05	15	783	KIF13B,ABL1,PPP3CA,PPP3CB,PIK3R1,SPTAN1,PAFAH1B1,SRC,GRB2,SMO,ATOH1,MAPK1,FYN,PDLIM5,GSK3B
GO: Biological Process	GO:0007409	axonogenesis		2.64e-08	7.72e-05	5.15e-06	4.4e-05	13	537	KIF13B,ABL1,PPP3CB,PIK3R1,SPTAN1,PAFAH1B1,SRC,GRB2,SMO,ATOH1,MAPK1,FYN,GSK3B
GO: Biological Process	GO:0051050	positive regulation of transport		2.92e-08	8.53e-05	5.33e-06	4.56e-05	17	1157	ARRB1,ABL1,ARRB2,PPP3CA,PPP3CB,PPP3R1,PIK3R1,ITSN1,SRC,PRKACA,HRAS,SMO,PFKFB2,MAPK1,MDM2,FYN,GSK3B
GO: Biological Process	GO:0030182	neuron differentiation		4.03e-08	0.000118	6.82e-06	5.83e-05	19	1579	KIF13B,ABL1,PPP3CA,PPP3CB,PIK3R1,ITSN1,SPTAN1,PAFAH1B1,SRC,FBXO7,GRB2,SMO,ATOH1,MAPK1,MDM2,LYN,FYN,PDLIM5,GSK3B
GO: Biological Process	GO:0038093	Fc receptor signaling pathway		4.2e-08	0.000123	6.82e-06	5.83e-05	10	242	ABL1,PPP3CA,PPP3CB,PPP3R1,PIK3R1,SRC,GRB2,MAPK1,LYN,FYN
GO: Biological Process	GO:0009967	positive regulation of signal transduction		5.11e-08	0.000149	7.86e-06	6.73e-05	20	1823	PIAS4,ARRB1,ABL1,ARRB2,TRIM25,PPP3R1,PIK3R1,ITSN1,PAFAH1B1,SRC,BUB1,HRAS,GRB2,SMO,MAPK1,ZDHHC17,LYN,FYN,GSK3B,ITPKB
GO: Biological Process	GO:0000904	cell morphogenesis involved in differentiation		6.99e-08	0.000204	1.02e-05	8.74e-05	15	873	KIF13B,ABL1,PPP3CA,PPP3CB,PIK3R1,SPTAN1,PAFAH1B1,SRC,GRB2,SMO,ATOH1,MAPK1,FYN,PDLIM5,GSK3B
GO: Biological Process	GO:0061564	axon development		7.48e-08	0.000219	1.04e-05	8.9e-05	13	584	KIF13B,ABL1,PPP3CB,PIK3R1,SPTAN1,PAFAH1B1,SRC,GRB2,SMO,ATOH1,MAPK1,FYN,GSK3B
GO: Biological Process	GO:0022008	neurogenesis		7.88e-08	0.00023	1.05e-05	8.94e-05	20	1867	KIF13B,ABL1,PPP3CA,PPP3CB,PPP3R1,PIK3R1,ITSN1,SPTAN1,PAFAH1B1,SRC,FBXO7,GRB2,SMO,ATOH1,MAPK1,MDM2,LYN,FYN,PDLIM5,GSK3B
GO: Biological Process	GO:0007267	cell-cell signaling		1.07e-07	0.000313	1.36e-05	0.000116	20	1899	PIAS4,ARRB1,ABL1,ARRB2,PPP3CA,PPP3CB,PPP3R1,CSNK1A1,ITSN1,PAFAH1B1,SRC,PRKACA,HRAS,GRB2,SMO,PFKFB2,MAPK1,LYN,FYN,GSK3B
GO: Biological Process	GO:1901701	cellular response to oxygen-containing compound		1.83e-07	0.000535	2.23e-05	0.000191	17	1301	ARRB1,ABL1,ARRB2,PPP3CA,PPP3CB,PIK3R1,SRC,PRKACA,FBXO7,GRB2,SMO,MAPK1,MDM2,LYN,FYN,GSK3B,CDK2
GO: Biological Process	GO:1902533	positive regulation of intracellular signal transduction		2.04e-07	0.000595	2.38e-05	0.000204	16	1119	PIAS4,ARRB1,ABL1,ARRB2,TRIM25,PIK3R1,ITSN1,SRC,BUB1,HRAS,GRB2,MAPK1,ZDHHC17,LYN,FYN,ITPKB
GO: Biological Process	GO:0048699	generation of neurons		2.42e-07	0.000706	2.72e-05	0.000232	19	1752	KIF13B,ABL1,PPP3CA,PPP3CB,PIK3R1,ITSN1,SPTAN1,PAFAH1B1,SRC,FBXO7,GRB2,SMO,ATOH1,MAPK1,MDM2,LYN,FYN,PDLIM5,GSK3B
GO: Biological Process	GO:0002768	immune response-regulating cell surface receptor signaling pathway		3.02e-07	0.00088	3.26e-05	0.000279	12	519	ABL1,PPP3CA,PPP3CB,PPP3R1,PIK3R1,SRC,PRKACA,HRAS,GRB2,MAPK1,LYN,FYN
GO: Biological Process	GO:0001775	cell activation		3.25e-07	0.000948	3.39e-05	0.00029	18	1559	KIF13B,ARRB1,ABL1,ARRB2,PPP3CA,PPP3CB,PIK3R1,SPTAN1,SRC,FBXO7,GRB2,SMO,MAPK1,LYN,FYN,ZBTB1,GSK3B,ITPKB
GO: Biological Process	GO:0000902	cell morphogenesis		4.39e-07	0.00128	4.42e-05	0.000379	16	1179	KIF13B,ABL1,PPP3CA,PPP3CB,CSNK1A1,PIK3R1,SPTAN1,PAFAH1B1,SRC,GRB2,SMO,ATOH1,MAPK1,FYN,PDLIM5,GSK3B
GO: Biological Process	GO:0032880	regulation of protein localization		4.91e-07	0.00143	4.78e-05	0.000409	16	1188	ARRB1,ABL1,PPP3CA,PPP3CB,PPP3R1,PIK3R1,SRC,PRKACA,HRAS,SMO,PFKFB2,MAPK1,MDM2,LYN,FYN,GSK3B
GO: Biological Process	GO:1901700	response to oxygen-containing compound		5.53e-07	0.00162	5.21e-05	0.000446	19	1839	ARRB1,ABL1,ARRB2,PPP3CA,TRIM25,PPP3CB,PIK3R1,SRC,PRKACA,FBXO7,GRB2,SMO,PFKFB2,MAPK1,MDM2,LYN,FYN,GSK3B,CDK2
GO: Biological Process	GO:0002764	immune response-regulating signaling pathway		6.8e-07	0.00199	6.2e-05	0.000531	13	699	ABL1,ARRB2,PPP3CA,PPP3CB,PPP3R1,PIK3R1,SRC,PRKACA,HRAS,GRB2,MAPK1,LYN,FYN
GO: Biological Process	GO:0030100	regulation of endocytosis		1.09e-06	0.00317	9.6e-05	0.000821	9	241	SMAP1,ARRB1,ABL1,ARRB2,PPP3CA,PPP3CB,PPP3R1,ITSN1,SRC
GO: Biological Process	GO:0090316	positive regulation of intracellular protein transport		1.72e-06	0.00502	0.000147	0.00126	8	171	PIK3R1,PRKACA,HRAS,SMO,MAPK1,MDM2,FYN,GSK3B
GO: Biological Process	GO:0032989	cellular component morphogenesis		1.76e-06	0.00515	0.000147	0.00126	16	1297	KIF13B,ABL1,PPP3CA,PPP3CB,CSNK1A1,PIK3R1,SPTAN1,PAFAH1B1,SRC,GRB2,SMO,ATOH1,MAPK1,FYN,PDLIM5,GSK3B
GO: Biological Process	GO:0035690	cellular response to drug		2.32e-06	0.00676	0.000186	0.00159	11	485	ABL1,ARRB2,PPP3CA,PPP3CB,SRC,FBXO7,MAPK1,MDM2,FYN,GSK3B,CDK2
GO: Biological Process	GO:1903829	positive regulation of cellular protein localization		2.35e-06	0.00687	0.000186	0.00159	10	366	PPP3R1,PIK3R1,SRC,PRKACA,HRAS,SMO,MAPK1,MDM2,FYN,GSK3B
GO: Biological Process	GO:0002682	regulation of immune system process		2.66e-06	0.00778	0.000203	0.00174	18	1776	SMAP1,ABL1,ARRB2,PPP3CA,PPP3CB,PPP3R1,PIK3R1,SRC,PRKACA,FBXO7,HRAS,GRB2,MAPK1,LYN,FYN,ZBTB1,GSK3B,ITPKB
GO: Biological Process	GO:0060627	regulation of vesicle-mediated transport		2.76e-06	0.00807	0.000203	0.00174	12	631	SMAP1,ARRB1,ABL1,ARRB2,PPP3CA,PPP3CB,PPP3R1,ITSN1,SRC,MAPK1,LYN,GSK3B
GO: Biological Process	GO:0042325	regulation of phosphorylation		2.79e-06	0.00813	0.000203	0.00174	18	1781	PTPN13,ARRB1,ABL1,ARRB2,PIK3R1,ITSN1,PAFAH1B1,SRC,PRKACA,FBXO7,HRAS,GRB2,PFKFB2,MAPK1,LYN,FYN,GSK3B,ITPKB
GO: Biological Process	GO:0043549	regulation of kinase activity		3.8e-06	0.0111	0.000271	0.00232	14	978	ARRB1,ABL1,ARRB2,PIK3R1,ITSN1,SRC,PRKACA,FBXO7,HRAS,PFKFB2,MAPK1,LYN,FYN,GSK3B
GO: Biological Process	GO:0032386	regulation of intracellular transport		4.44e-06	0.013	0.000308	0.00264	10	391	PIK3R1,SRC,PRKACA,HRAS,SMO,MAPK1,MDM2,LYN,FYN,GSK3B
GO: Biological Process	GO:0120035	regulation of plasma membrane bounded cell projection organization		4.83e-06	0.0141	0.000328	0.00281	13	822	KIF13B,ABL1,PPP3CA,ITSN1,PAFAH1B1,SRC,FBXO7,HRAS,MDM2,LYN,FYN,PDLIM5,GSK3B
GO: Biological Process	GO:0031344	regulation of cell projection organization		5.58e-06	0.0163	0.00037	0.00317	13	832	KIF13B,ABL1,PPP3CA,ITSN1,PAFAH1B1,SRC,FBXO7,HRAS,MDM2,LYN,FYN,PDLIM5,GSK3B
GO: Biological Process	GO:0046824	positive regulation of nucleocytoplasmic transport		6.3e-06	0.0184	0.000409	0.0035	6	71	PIK3R1,PRKACA,SMO,MAPK1,MDM2,GSK3B
GO: Biological Process	GO:0042110	T cell activation		6.68e-06	0.0195	0.000424	0.00363	11	537	KIF13B,ABL1,PPP3CA,PPP3CB,PIK3R1,SRC,GRB2,LYN,FYN,ZBTB1,ITPKB
GO: Biological Process	GO:0050804	modulation of chemical synaptic transmission		6.94e-06	0.0203	0.00043	0.00368	11	539	ABL1,ARRB2,PPP3CA,PPP3CB,PPP3R1,SRC,PRKACA,HRAS,MAPK1,FYN,GSK3B
GO: Biological Process	GO:0099177	regulation of trans-synaptic signaling		7.07e-06	0.0207	0.00043	0.00368	11	540	ABL1,ARRB2,PPP3CA,PPP3CB,PPP3R1,SRC,PRKACA,HRAS,MAPK1,FYN,GSK3B
GO: Biological Process	GO:0034504	protein localization to nucleus		7.37e-06	0.0215	0.000439	0.00376	9	300	PPP3CA,PPP3R1,PIK3R1,SRC,SMO,MAPK1,MDM2,FYN,GSK3B
GO: Biological Process	GO:0071417	cellular response to organonitrogen compound		8.97e-06	0.0262	0.000524	0.00448	12	701	ABL1,ARRB2,PIK3R1,SRC,PRKACA,GRB2,MAPK1,MDM2,LYN,FYN,GSK3B,CDK2
GO: Biological Process	GO:0060341	regulation of cellular localization		1.06e-05	0.031	0.000608	0.0052	14	1060	ARRB1,ABL1,PPP3CB,PPP3R1,PIK3R1,SRC,PRKACA,HRAS,SMO,MAPK1,MDM2,LYN,FYN,GSK3B
GO: Biological Process	GO:0038096	Fc-gamma receptor signaling pathway involved in phagocytosis		1.18e-05	0.0345	0.000651	0.00557	7	139	ABL1,PIK3R1,SRC,GRB2,MAPK1,LYN,FYN
GO: Biological Process	GO:0002433	immune response-regulating cell surface receptor signaling pathway involved in phagocytosis		1.18e-05	0.0345	0.000651	0.00557	7	139	ABL1,PIK3R1,SRC,GRB2,MAPK1,LYN,FYN
GO: Biological Process	GO:0051098	regulation of binding		1.28e-05	0.0374	0.000692	0.00592	10	437	ARRB1,ABL1,ARRB2,PPP3CA,CSNK1A1,SRC,PRKACA,SMO,GSK3B,HNRNPL
GO: Biological Process	GO:0010941	regulation of cell death		1.37e-05	0.04	0.000727	0.00622	18	1969	PIAS4,ARRB1,ABL1,ARRB2,PPP3R1,PIK3R1,ITSN1,SRC,BUB1,FBXO7,HRAS,SMO,ATOH1,MDM2,LYN,FYN,GSK3B,ITPKB
GO: Biological Process	GO:0051057	positive regulation of small GTPase mediated signal transduction		1.41e-05	0.0411	0.000733	0.00628	6	81	ARRB1,SRC,HRAS,GRB2,LYN,ITPKB
GO: Biological Process	GO:0038094	Fc-gamma receptor signaling pathway		1.44e-05	0.042	0.000737	0.00631	7	143	ABL1,PIK3R1,SRC,GRB2,MAPK1,LYN,FYN
GO: Biological Process	GO:0051960	regulation of nervous system development		1.48e-05	0.0431	0.00074	0.00633	14	1088	KIF13B,ABL1,PPP3CA,ITSN1,PAFAH1B1,PRKACA,FBXO7,SMO,ATOH1,MDM2,LYN,FYN,PDLIM5,GSK3B
GO: Biological Process	GO:0051338	regulation of transferase activity		1.49e-05	0.0436	0.00074	0.00633	14	1089	ARRB1,ABL1,ARRB2,PIK3R1,ITSN1,SRC,PRKACA,FBXO7,HRAS,PFKFB2,MAPK1,LYN,FYN,GSK3B
GO: Biological Process	GO:0002431	Fc receptor mediated stimulatory signaling pathway		1.59e-05	0.0463	0.000771	0.0066	7	145	ABL1,PIK3R1,SRC,GRB2,MAPK1,LYN,FYN
GO: Biological Process	GO:0019220	regulation of phosphate metabolic process		1.67e-05	0.0488	0.000793	0.00679	18	1994	PTPN13,ARRB1,ABL1,ARRB2,PIK3R1,ITSN1,PAFAH1B1,SRC,PRKACA,FBXO7,HRAS,GRB2,PFKFB2,MAPK1,LYN,FYN,GSK3B,ITPKB
GO: Biological Process	GO:0051174	regulation of phosphorus metabolic process		1.68e-05	0.0492	0.000793	0.00679	18	1995	PTPN13,ARRB1,ABL1,ARRB2,PIK3R1,ITSN1,PAFAH1B1,SRC,PRKACA,FBXO7,HRAS,GRB2,PFKFB2,MAPK1,LYN,FYN,GSK3B,ITPKB
GO: Biological Process	GO:0032388	positive regulation of intracellular transport		1.83e-05	0.0533	0.000846	0.00724	8	231	PIK3R1,PRKACA,HRAS,SMO,MAPK1,MDM2,FYN,GSK3B
GO: Biological Process	GO:1901699	cellular response to nitrogen compound		2.14e-05	0.0624	0.000958	0.00819	12	758	ABL1,ARRB2,PIK3R1,SRC,PRKACA,GRB2,MAPK1,MDM2,LYN,FYN,GSK3B,CDK2
GO: Biological Process	GO:0098657	import into cell		2.16e-05	0.063	0.000958	0.00819	13	932	SMAP1,ARRB1,ABL1,ARRB2,PPP3CA,PPP3CB,PPP3R1,ITSN1,SRC,HRAS,GRB2,MAPK1,FYN
GO: Biological Process	GO:0042981	regulation of apoptotic process		2.17e-05	0.0632	0.000958	0.00819	17	1779	PIAS4,ARRB1,ABL1,ARRB2,PPP3R1,PIK3R1,ITSN1,SRC,BUB1,HRAS,SMO,ATOH1,MDM2,LYN,FYN,GSK3B,ITPKB
GO: Biological Process	GO:0045785	positive regulation of cell adhesion		2.3e-05	0.0672	0.001	0.00858	10	465	ABL1,PPP3CA,PIK3R1,SRC,GRB2,LYN,FYN,ZBTB1,GSK3B,ITPKB
GO: Biological Process	GO:0010243	response to organonitrogen compound		2.46e-05	0.072	0.00106	0.00905	14	1133	ABL1,ARRB2,PPP3CA,TRIM25,PIK3R1,SRC,PRKACA,GRB2,MAPK1,MDM2,LYN,FYN,GSK3B,CDK2
GO: Biological Process	GO:0006897	endocytosis		2.5e-05	0.0731	0.00106	0.00907	12	769	SMAP1,ARRB1,ABL1,ARRB2,PPP3CA,PPP3CB,PPP3R1,ITSN1,SRC,HRAS,GRB2,MAPK1
GO: Biological Process	GO:0010975	regulation of neuron projection development		2.65e-05	0.0775	0.00111	0.00947	11	614	KIF13B,ABL1,PPP3CA,ITSN1,PAFAH1B1,FBXO7,MDM2,LYN,FYN,PDLIM5,GSK3B
GO: Biological Process	GO:0071375	cellular response to peptide hormone stimulus		2.73e-05	0.0796	0.00112	0.00959	9	349	PIK3R1,SRC,PRKACA,GRB2,MDM2,LYN,FYN,GSK3B,CDK2
GO: Biological Process	GO:0051130	positive regulation of cellular component organization		2.78e-05	0.0813	0.00113	0.00966	15	1351	ARRB1,ABL1,ARRB2,PPP3CA,PPP3R1,ITSN1,PAFAH1B1,SRC,FBXO7,HRAS,GRB2,MAPK1,LYN,FYN,GSK3B
GO: Biological Process	GO:0043067	regulation of programmed cell death		2.82e-05	0.0824	0.00113	0.00966	17	1811	PIAS4,ARRB1,ABL1,ARRB2,PPP3R1,PIK3R1,ITSN1,SRC,BUB1,HRAS,SMO,ATOH1,MDM2,LYN,FYN,GSK3B,ITPKB
GO: Biological Process	GO:0010324	membrane invagination		2.89e-05	0.0843	0.00114	0.00975	12	779	SMAP1,ARRB1,ABL1,ARRB2,PPP3CA,PPP3CB,PPP3R1,ITSN1,SRC,HRAS,GRB2,MAPK1
GO: Biological Process	GO:0045664	regulation of neuron differentiation		3.46e-05	0.101	0.00135	0.0115	12	792	KIF13B,ABL1,PPP3CA,ITSN1,PAFAH1B1,FBXO7,ATOH1,MDM2,LYN,FYN,PDLIM5,GSK3B
GO: Biological Process	GO:0050767	regulation of neurogenesis		3.54e-05	0.103	0.00135	0.0116	13	972	KIF13B,ABL1,PPP3CA,ITSN1,PAFAH1B1,FBXO7,SMO,ATOH1,MDM2,LYN,FYN,PDLIM5,GSK3B
GO: Biological Process	GO:0030168	platelet activation		3.56e-05	0.104	0.00135	0.0116	7	163	ARRB1,ARRB2,PIK3R1,SRC,MAPK1,LYN,FYN
GO: Biological Process	GO:0050776	regulation of immune response		3.69e-05	0.108	0.00138	0.0118	14	1170	ABL1,ARRB2,PPP3CA,PPP3CB,PPP3R1,PIK3R1,SRC,PRKACA,HRAS,GRB2,MAPK1,LYN,FYN,ZBTB1
GO: Biological Process	GO:0033157	regulation of intracellular protein transport		4.05e-05	0.118	0.0015	0.0128	8	256	PIK3R1,PRKACA,HRAS,SMO,MAPK1,MDM2,FYN,GSK3B
GO: Biological Process	GO:0033043	regulation of organelle organization		4.11e-05	0.12	0.0015	0.0128	15	1391	ARRB1,ABL1,ARRB2,PPP3R1,PIK3R1,SPTAN1,PAFAH1B1,SRC,BUB1,PDE4DIP,FBXO7,HRAS,GRB2,MAPK1,GSK3B
GO: Biological Process	GO:0001932	regulation of protein phosphorylation		4.4e-05	0.129	0.00159	0.0136	16	1625	PTPN13,ARRB1,ABL1,ARRB2,PIK3R1,PAFAH1B1,SRC,PRKACA,FBXO7,HRAS,GRB2,MAPK1,LYN,FYN,GSK3B,ITPKB
GO: Biological Process	GO:1901215	negative regulation of neuron death		4.57e-05	0.133	0.00163	0.0139	8	260	ARRB1,ARRB2,ITSN1,FBXO7,HRAS,SMO,FYN,GSK3B
GO: Biological Process	GO:0060548	negative regulation of cell death		4.66e-05	0.136	0.00164	0.014	14	1192	ARRB1,ABL1,ARRB2,PIK3R1,ITSN1,SRC,FBXO7,HRAS,SMO,ATOH1,MDM2,FYN,GSK3B,ITPKB
GO: Biological Process	GO:0038095	Fc-epsilon receptor signaling pathway		4.75e-05	0.139	0.00165	0.0141	7	170	PPP3CA,PPP3CB,PPP3R1,PIK3R1,GRB2,MAPK1,LYN
GO: Biological Process	GO:0033674	positive regulation of kinase activity		4.82e-05	0.141	0.00166	0.0142	11	651	ARRB1,ABL1,ARRB2,ITSN1,SRC,PRKACA,HRAS,PFKFB2,MAPK1,LYN,FYN
GO: Biological Process	GO:0046649	lymphocyte activation		4.94e-05	0.144	0.00168	0.0144	12	818	KIF13B,ABL1,PPP3CA,PPP3CB,PIK3R1,SRC,FBXO7,GRB2,LYN,FYN,ZBTB1,ITPKB
GO: Biological Process	GO:0007010	cytoskeleton organization		6.09e-05	0.178	0.00204	0.0175	16	1663	SMAP1,ARRB1,ABL1,CSNK1A1,PIK3R1,SPTAN1,PAFAH1B1,SRC,PRKACA,HRAS,GRB2,CEP152,MAPK1,PDLIM5,GSK3B,CDK2
GO: Biological Process	GO:1901698	response to nitrogen compound		6.23e-05	0.182	0.00207	0.0177	14	1220	ABL1,ARRB2,PPP3CA,TRIM25,PIK3R1,SRC,PRKACA,GRB2,MAPK1,MDM2,LYN,FYN,GSK3B,CDK2
GO: Biological Process	GO:0097190	apoptotic signaling pathway		6.36e-05	0.186	0.00209	0.0179	11	669	PIAS4,ABL1,ARRB2,PPP3R1,PIK3R1,SRC,BUB1,HRAS,MDM2,FYN,GSK3B
GO: Biological Process	GO:1901214	regulation of neuron death		7.7e-05	0.225	0.0025	0.0214	9	394	ARRB1,ABL1,ARRB2,ITSN1,FBXO7,HRAS,SMO,FYN,GSK3B
GO: Biological Process	GO:0016032	viral process		7.81e-05	0.228	0.00251	0.0214	12	853	PIAS4,TRIM25,PIK3R1,ITSN1,SRC,BUB1,GRB2,MAPK1,MDM2,LYN,FYN,TRIM23
GO: Biological Process	GO:0006900	vesicle budding from membrane		8.01e-05	0.234	0.00254	0.0218	12	855	SMAP1,ARRB1,ABL1,ARRB2,PPP3CA,PPP3CB,PPP3R1,ITSN1,SRC,HRAS,GRB2,MAPK1
GO: Biological Process	GO:0043066	negative regulation of apoptotic process		8.56e-05	0.25	0.00266	0.0228	13	1048	ARRB1,ABL1,ARRB2,PIK3R1,ITSN1,SRC,HRAS,SMO,ATOH1,MDM2,FYN,GSK3B,ITPKB
GO: Biological Process	GO:0000165	MAPK cascade		8.56e-05	0.25	0.00266	0.0228	13	1048	ARRB1,ABL1,ARRB2,SPTAN1,PAFAH1B1,SRC,HRAS,GRB2,MAPK1,LYN,FYN,GSK3B,ITPKB
GO: Biological Process	GO:0006935	chemotaxis		9.63e-05	0.281	0.00296	0.0253	11	697	ARRB2,PIK3R1,SPTAN1,SRC,HRAS,GRB2,SMO,ATOH1,MAPK1,LYN,FYN
GO: Biological Process	GO:0023014	signal transduction by protein phosphorylation		9.78e-05	0.286	0.00297	0.0254	13	1060	ARRB1,ABL1,ARRB2,SPTAN1,PAFAH1B1,SRC,HRAS,GRB2,MAPK1,LYN,FYN,GSK3B,ITPKB
GO: Biological Process	GO:0042330	taxis		0.000101	0.294	0.003	0.0257	11	700	ARRB2,PIK3R1,SPTAN1,SRC,HRAS,GRB2,SMO,ATOH1,MAPK1,LYN,FYN
GO: Biological Process	GO:0002684	positive regulation of immune system process		0.000101	0.294	0.003	0.0257	14	1268	SMAP1,ABL1,ARRB2,PIK3R1,SRC,PRKACA,HRAS,GRB2,MAPK1,LYN,FYN,ZBTB1,GSK3B,ITPKB
GO: Biological Process	GO:0043069	negative regulation of programmed cell death		0.00011	0.322	0.00325	0.0278	13	1071	ARRB1,ABL1,ARRB2,PIK3R1,ITSN1,SRC,HRAS,SMO,ATOH1,MDM2,FYN,GSK3B,ITPKB
GO: Biological Process	GO:1901653	cellular response to peptide		0.000117	0.343	0.00343	0.0293	9	414	PIK3R1,SRC,PRKACA,GRB2,MDM2,LYN,FYN,GSK3B,CDK2
GO: Biological Process	GO:0098916	anterograde trans-synaptic signaling		0.000126	0.366	0.00359	0.0307	12	891	ABL1,ARRB2,PPP3CA,PPP3CB,PPP3R1,PAFAH1B1,SRC,PRKACA,HRAS,MAPK1,FYN,GSK3B
GO: Biological Process	GO:0007268	chemical synaptic transmission		0.000126	0.366	0.00359	0.0307	12	891	ABL1,ARRB2,PPP3CA,PPP3CB,PPP3R1,PAFAH1B1,SRC,PRKACA,HRAS,MAPK1,FYN,GSK3B
GO: Biological Process	GO:0031295	T cell costimulation		0.000136	0.398	0.00387	0.0331	5	60	PIK3R1,SRC,GRB2,LYN,FYN
GO: Biological Process	GO:0099537	trans-synaptic signaling		0.00014	0.409	0.00393	0.0336	12	900	ABL1,ARRB2,PPP3CA,PPP3CB,PPP3R1,PAFAH1B1,SRC,PRKACA,HRAS,MAPK1,FYN,GSK3B
GO: Biological Process	GO:0006886	intracellular protein transport		0.000152	0.443	0.00422	0.0361	15	1536	KIF13B,PPP3CA,PPP3R1,PIK3R1,PAFAH1B1,PRKACA,FBXO7,HRAS,SMO,CEP152,MAPK1,MDM2,FYN,GSK3B,TRIM23
GO: Biological Process	GO:0051347	positive regulation of transferase activity		0.000156	0.454	0.00429	0.0367	11	731	ARRB1,ABL1,ARRB2,ITSN1,SRC,PRKACA,HRAS,PFKFB2,MAPK1,LYN,FYN
GO: Biological Process	GO:0044403	symbiotic process		0.00016	0.466	0.0043	0.0368	12	911	PIAS4,TRIM25,PIK3R1,ITSN1,SRC,BUB1,GRB2,MAPK1,MDM2,LYN,FYN,TRIM23
GO: Biological Process	GO:0031294	lymphocyte costimulation		0.000161	0.471	0.0043	0.0368	5	62	PIK3R1,SRC,GRB2,LYN,FYN
GO: Biological Process	GO:0016050	vesicle organization		0.000162	0.472	0.0043	0.0368	16	1784	SMAP1,ARRB1,ABL1,ARRB2,PPP3CA,PPP3CB,PPP3R1,ITSN1,SPTAN1,PAFAH1B1,SRC,HRAS,GRB2,MAPK1,LYN,GSK3B
GO: Biological Process	GO:0099536	synaptic signaling		0.000163	0.477	0.0043	0.0368	12	913	ABL1,ARRB2,PPP3CA,PPP3CB,PPP3R1,PAFAH1B1,SRC,PRKACA,HRAS,MAPK1,FYN,GSK3B
GO: Biological Process	GO:0007411	axon guidance		0.000164	0.479	0.0043	0.0368	8	307	PIK3R1,SPTAN1,SRC,GRB2,SMO,ATOH1,MAPK1,FYN
GO: Biological Process	GO:0046822	regulation of nucleocytoplasmic transport		0.000165	0.481	0.0043	0.0368	6	122	PIK3R1,PRKACA,SMO,MAPK1,MDM2,GSK3B
GO: Biological Process	GO:0097485	neuron projection guidance		0.000168	0.491	0.00434	0.0371	8	308	PIK3R1,SPTAN1,SRC,GRB2,SMO,ATOH1,MAPK1,FYN
GO: Biological Process	GO:0070997	neuron death		0.000175	0.511	0.00448	0.0383	9	434	ARRB1,ABL1,ARRB2,ITSN1,FBXO7,HRAS,SMO,FYN,GSK3B
GO: Biological Process	GO:0097193	intrinsic apoptotic signaling pathway		0.000209	0.611	0.00531	0.0455	8	317	PIAS4,ABL1,PIK3R1,SRC,BUB1,HRAS,MDM2,GSK3B
GO: Biological Process	GO:0060284	regulation of cell development		0.000212	0.618	0.00533	0.0456	13	1133	KIF13B,ABL1,PPP3CA,ITSN1,PAFAH1B1,FBXO7,SMO,ATOH1,MDM2,LYN,FYN,PDLIM5,GSK3B
GO: Biological Process	GO:0002521	leukocyte differentiation		0.000216	0.631	0.00539	0.0461	10	591	ABL1,PPP3CB,PIK3R1,PAFAH1B1,SRC,FBXO7,LYN,ZBTB1,GSK3B,ITPKB
GO: Biological Process	GO:0018105	peptidyl-serine phosphorylation		0.000225	0.657	0.00556	0.0476	8	320	ARRB1,ARRB2,CSNK1A1,SRC,PRKACA,MAPK1,GSK3B,CDK2
GO: Biological Process	GO:0009628	response to abiotic stimulus		0.000273	0.798	0.0067	0.0573	14	1375	ARRB1,ARRB2,PIK3R1,SRC,PRKACA,HRAS,GRB2,MAPK1,MDM2,LYN,FYN,ZBTB1,GSK3B,CDK2
GO: Biological Process	GO:0044419	interspecies interaction between organisms		0.000281	0.82	0.00683	0.0585	12	960	PIAS4,TRIM25,PIK3R1,ITSN1,SRC,BUB1,GRB2,MAPK1,MDM2,LYN,FYN,TRIM23
GO: Biological Process	GO:0014066	regulation of phosphatidylinositol 3-kinase signaling		0.000287	0.839	0.00694	0.0593	6	134	PTPN13,PIK3R1,SRC,MAPK1,LYN,FYN
GO: Biological Process	GO:0045321	leukocyte activation		0.000301	0.879	0.00721	0.0617	14	1386	KIF13B,ABL1,PPP3CA,PPP3CB,PIK3R1,SPTAN1,SRC,FBXO7,GRB2,MAPK1,LYN,FYN,ZBTB1,ITPKB
GO: Biological Process	GO:1900180	regulation of protein localization to nucleus		0.000314	0.916	0.00745	0.0637	6	136	PIK3R1,SRC,SMO,MAPK1,FYN,GSK3B
GO: Biological Process	GO:0042060	wound healing		0.000321	0.938	0.00756	0.0647	10	617	ARRB1,ARRB2,PPP3CA,PIK3R1,SRC,PRKACA,HRAS,MAPK1,LYN,FYN
GO: Biological Process	GO:0045597	positive regulation of cell differentiation		0.000328	0.958	0.00766	0.0656	13	1177	SMAP1,ABL1,ARRB2,PIK3R1,ITSN1,PAFAH1B1,SMO,ATOH1,LYN,FYN,ZBTB1,GSK3B,ITPKB
GO: Biological Process	GO:0051094	positive regulation of developmental process		0.000337	0.983	0.00778	0.0665	15	1633	SMAP1,ABL1,ARRB2,PIK3R1,ITSN1,PAFAH1B1,SRC,SMO,ATOH1,MAPK1,LYN,FYN,ZBTB1,GSK3B,ITPKB
GO: Biological Process	GO:0033365	protein localization to organelle		0.00034	0.994	0.00778	0.0665	14	1400	PPP3CA,PPP3R1,PIK3R1,PAFAH1B1,SRC,PRKACA,FBXO7,HRAS,SMO,CEP152,MAPK1,MDM2,FYN,GSK3B
GO: Biological Process	GO:1903827	regulation of cellular protein localization		0.000341	0.995	0.00778	0.0665	10	621	PPP3R1,PIK3R1,SRC,PRKACA,HRAS,SMO,MAPK1,MDM2,FYN,GSK3B
GO: Biological Process	GO:0050870	positive regulation of T cell activation		0.000362	1.06	0.0082	0.0701	7	229	PIK3R1,SRC,GRB2,LYN,FYN,ZBTB1,ITPKB
GO: Biological Process	GO:0042493	response to drug		0.000387	1.13	0.00868	0.0743	13	1194	ARRB1,ABL1,ARRB2,PPP3CA,PPP3CB,SRC,FBXO7,MAPK1,MDM2,LYN,FYN,GSK3B,CDK2
GO: Biological Process	GO:0018209	peptidyl-serine modification		0.00039	1.14	0.00868	0.0743	8	344	ARRB1,ARRB2,CSNK1A1,SRC,PRKACA,MAPK1,GSK3B,CDK2
GO: Biological Process	GO:0046579	positive regulation of Ras protein signal transduction		0.000394	1.15	0.00872	0.0746	5	74	ARRB1,HRAS,GRB2,LYN,ITPKB
GO: Biological Process	GO:0042327	positive regulation of phosphorylation		0.000398	1.16	0.00874	0.0747	13	1197	ARRB1,ABL1,ARRB2,PIK3R1,ITSN1,SRC,PRKACA,HRAS,PFKFB2,MAPK1,LYN,FYN,GSK3B
GO: Biological Process	GO:0043434	response to peptide hormone		0.000408	1.19	0.0089	0.0762	9	480	PIK3R1,SRC,PRKACA,GRB2,MDM2,LYN,FYN,GSK3B,CDK2
GO: Biological Process	GO:0010035	response to inorganic substance		0.000437	1.28	0.00945	0.0808	10	638	ABL1,PPP3CA,SRC,FBXO7,MAPK1,MDM2,FYN,GSK3B,CDK2,ITPKB
GO: Biological Process	GO:0002429	immune response-activating cell surface receptor signaling pathway		0.000446	1.3	0.00957	0.0818	9	485	ABL1,PIK3R1,SRC,PRKACA,HRAS,GRB2,MAPK1,LYN,FYN
GO: Biological Process	GO:0080134	regulation of response to stress		0.000457	1.33	0.00974	0.0833	15	1672	PIAS4,ABL1,ARRB2,PPP3CA,PIK3R1,PAFAH1B1,SRC,PRKACA,FBXO7,HRAS,MAPK1,MDM2,LYN,FYN,GSK3B
GO: Biological Process	GO:0080135	regulation of cellular response to stress		0.000461	1.35	0.00976	0.0835	11	815	PIAS4,ABL1,PIK3R1,PAFAH1B1,FBXO7,HRAS,MAPK1,MDM2,LYN,FYN,GSK3B
GO: Biological Process	GO:0007596	blood coagulation		0.000474	1.38	0.00995	0.0851	8	353	ARRB1,ARRB2,PIK3R1,SRC,PRKACA,MAPK1,LYN,FYN
GO: Biological Process	GO:0050863	regulation of T cell activation		0.000484	1.41	0.0101	0.0864	8	354	ABL1,PIK3R1,SRC,GRB2,LYN,FYN,ZBTB1,ITPKB
GO: Biological Process	GO:0051056	regulation of small GTPase mediated signal transduction		0.000494	1.44	0.0102	0.0876	8	355	ARRB1,ABL1,ITSN1,SRC,HRAS,GRB2,LYN,ITPKB
GO: Biological Process	GO:0007599	hemostasis		0.000527	1.54	0.0108	0.0927	8	358	ARRB1,ARRB2,PIK3R1,SRC,PRKACA,MAPK1,LYN,FYN
GO: Biological Process	GO:0050817	coagulation		0.000549	1.6	0.0112	0.096	8	360	ARRB1,ARRB2,PIK3R1,SRC,PRKACA,MAPK1,LYN,FYN
GO: Biological Process	GO:1903039	positive regulation of leukocyte cell-cell adhesion		0.000603	1.76	0.0122	0.105	7	247	PIK3R1,SRC,GRB2,LYN,FYN,ZBTB1,ITPKB
GO: Biological Process	GO:0002757	immune response-activating signal transduction		0.000629	1.84	0.0127	0.108	10	664	ABL1,ARRB2,PIK3R1,SRC,PRKACA,HRAS,GRB2,MAPK1,LYN,FYN
GO: Biological Process	GO:0010942	positive regulation of cell death		0.00066	1.93	0.0132	0.113	11	845	PIAS4,ARRB1,ABL1,ARRB2,PPP3R1,ITSN1,SRC,BUB1,LYN,FYN,GSK3B
GO: Biological Process	GO:0046578	regulation of Ras protein signal transduction		0.000747	2.18	0.0148	0.127	7	255	ARRB1,ABL1,ITSN1,HRAS,GRB2,LYN,ITPKB
GO: Biological Process	GO:0006913	nucleocytoplasmic transport		0.000809	2.36	0.016	0.137	8	379	PPP3CA,PPP3R1,PIK3R1,PRKACA,SMO,MAPK1,MDM2,GSK3B
GO: Biological Process	GO:0045937	positive regulation of phosphate metabolic process		0.000831	2.43	0.0162	0.138	13	1277	ARRB1,ABL1,ARRB2,PIK3R1,ITSN1,SRC,PRKACA,HRAS,PFKFB2,MAPK1,LYN,FYN,GSK3B
GO: Biological Process	GO:0010562	positive regulation of phosphorus metabolic process		0.000831	2.43	0.0162	0.138	13	1277	ARRB1,ABL1,ARRB2,PIK3R1,ITSN1,SRC,PRKACA,HRAS,PFKFB2,MAPK1,LYN,FYN,GSK3B
GO: Biological Process	GO:0048534	hematopoietic or lymphoid organ development		0.00085	2.48	0.0164	0.141	12	1065	SMAP1,ABL1,PPP3CB,PIK3R1,PAFAH1B1,SRC,FBXO7,MAPK1,LYN,ZBTB1,GSK3B,ITPKB
GO: Biological Process	GO:0051169	nuclear transport		0.000859	2.51	0.0164	0.141	8	382	PPP3CA,PPP3R1,PIK3R1,PRKACA,SMO,MAPK1,MDM2,GSK3B
GO: Biological Process	GO:0016477	cell migration		0.000863	2.52	0.0164	0.141	15	1757	ABL1,ARRB2,PPP3CA,PIK3R1,PAFAH1B1,SRC,HRAS,GRB2,SMO,ATOH1,MAPK1,MDM2,LYN,FYN,GSK3B
GO: Biological Process	GO:0014070	response to organic cyclic compound		0.000867	2.53	0.0164	0.141	12	1067	ABL1,ARRB2,TRIM25,PIK3R1,SRC,PRKACA,SMO,MAPK1,MDM2,LYN,GSK3B,CDK2
GO: Biological Process	GO:0014065	phosphatidylinositol 3-kinase signaling		0.000878	2.56	0.0165	0.141	6	162	PTPN13,PIK3R1,SRC,MAPK1,LYN,FYN
GO: Biological Process	GO:0048013	ephrin receptor signaling pathway		0.000887	2.59	0.0165	0.141	5	87	ITSN1,SRC,HRAS,LYN,FYN
GO: Biological Process	GO:1900182	positive regulation of protein localization to nucleus		0.000887	2.59	0.0165	0.141	5	87	PIK3R1,SRC,SMO,MAPK1,FYN
GO: Biological Process	GO:0032270	positive regulation of cellular protein metabolic process		0.000976	2.85	0.018	0.154	15	1774	PIAS4,ARRB1,ABL1,ARRB2,CSNK1A1,PIK3R1,SRC,PRKACA,HRAS,MAPK1,MDM2,LYN,FYN,GSK3B,HNRNPL
GO: Biological Process	GO:0000302	response to reactive oxygen species		0.00102	2.97	0.0187	0.16	7	267	ABL1,SRC,FBXO7,MAPK1,MDM2,FYN,CDK2
GO: Biological Process	GO:0060322	head development		0.00104	3.04	0.019	0.162	11	885	ABL1,ARRB2,PPP3CA,ITSN1,PAFAH1B1,SRC,SMO,ATOH1,MAPK1,FYN,GSK3B
GO: Biological Process	GO:0051249	regulation of lymphocyte activation		0.00106	3.09	0.0192	0.164	9	538	ABL1,PIK3R1,SRC,FBXO7,GRB2,LYN,FYN,ZBTB1,ITPKB
GO: Biological Process	GO:0016055	Wnt signaling pathway		0.00119	3.49	0.0215	0.184	9	546	PIAS4,ABL1,ARRB2,PPP3CA,PPP3CB,PPP3R1,CSNK1A1,SRC,GSK3B
GO: Biological Process	GO:0043523	regulation of neuron apoptotic process		0.00121	3.53	0.0216	0.185	7	274	ARRB1,ARRB2,ITSN1,HRAS,SMO,FYN,GSK3B
GO: Biological Process	GO:0198738	cell-cell signaling by wnt		0.00123	3.59	0.0219	0.188	9	548	PIAS4,ABL1,ARRB2,PPP3CA,PPP3CB,PPP3R1,CSNK1A1,SRC,GSK3B
GO: Biological Process	GO:0030036	actin cytoskeleton organization		0.00126	3.69	0.0223	0.191	10	717	SMAP1,ARRB1,ABL1,PIK3R1,SPTAN1,PAFAH1B1,SRC,HRAS,GRB2,PDLIM5
GO: Biological Process	GO:0045859	regulation of protein kinase activity		0.00127	3.7	0.0223	0.191	11	903	ARRB1,ABL1,ARRB2,SRC,PRKACA,FBXO7,HRAS,MAPK1,LYN,FYN,GSK3B
GO: Biological Process	GO:0072584	caveolin-mediated endocytosis		0.00128	3.73	0.0223	0.191	3	11	ITSN1,SRC,MAPK1
GO: Biological Process	GO:0038083	peptidyl-tyrosine autophosphorylation		0.00142	4.13	0.0246	0.211	4	41	ABL1,SRC,LYN,FYN
GO: Biological Process	GO:0002520	immune system development		0.00154	4.5	0.0267	0.228	12	1127	SMAP1,ABL1,PPP3CB,PIK3R1,PAFAH1B1,SRC,FBXO7,MAPK1,LYN,ZBTB1,GSK3B,ITPKB
GO: Biological Process	GO:1905114	cell surface receptor signaling pathway involved in cell-cell signaling		0.00156	4.56	0.0267	0.229	10	734	PIAS4,ABL1,ARRB2,PPP3CA,PPP3CB,PPP3R1,CSNK1A1,SRC,SMO,GSK3B
GO: Biological Process	GO:0007417	central nervous system development		0.00157	4.59	0.0267	0.229	12	1129	ABL1,ARRB2,PPP3CA,ITSN1,PAFAH1B1,SRC,SMO,ATOH1,MAPK1,LYN,FYN,GSK3B
GO: Biological Process	GO:0018193	peptidyl-amino acid modification		0.00158	4.62	0.0267	0.229	13	1352	PIAS4,ARRB1,ABL1,ARRB2,CSNK1A1,SRC,PRKACA,MAPK1,MDM2,LYN,FYN,GSK3B,CDK2
GO: Biological Process	GO:1901652	response to peptide		0.00158	4.63	0.0267	0.229	9	565	PIK3R1,SRC,PRKACA,GRB2,MDM2,LYN,FYN,GSK3B,CDK2
GO: Biological Process	GO:0043524	negative regulation of neuron apoptotic process		0.00173	5.05	0.0291	0.249	6	182	ARRB1,ARRB2,ITSN1,HRAS,SMO,FYN
GO: Biological Process	GO:0032870	cellular response to hormone stimulus		0.00174	5.09	0.0291	0.249	10	743	ARRB2,PIK3R1,SRC,PRKACA,GRB2,MDM2,LYN,FYN,GSK3B,CDK2
GO: Biological Process	GO:0022409	positive regulation of cell-cell adhesion		0.00176	5.14	0.0292	0.25	7	290	PIK3R1,SRC,GRB2,LYN,FYN,ZBTB1,ITPKB
GO: Biological Process	GO:0050778	positive regulation of immune response		0.00184	5.36	0.0303	0.259	11	938	ABL1,ARRB2,PIK3R1,SRC,PRKACA,HRAS,GRB2,MAPK1,LYN,FYN,ZBTB1
GO: Biological Process	GO:0043085	positive regulation of catalytic activity		0.00185	5.4	0.0304	0.26	14	1611	SMAP1,ARRB1,ABL1,ARRB2,ITSN1,SRC,PRKACA,HRAS,PFKFB2,MAPK1,LYN,FYN,GSK3B,TRIM23
GO: Biological Process	GO:0002253	activation of immune response		0.00194	5.67	0.0317	0.271	10	752	ABL1,ARRB2,PIK3R1,SRC,PRKACA,HRAS,GRB2,MAPK1,LYN,FYN
GO: Biological Process	GO:0051897	positive regulation of protein kinase B signaling		0.00196	5.73	0.0319	0.273	6	186	ARRB2,PIK3R1,ITSN1,SRC,GRB2,FYN
GO: Biological Process	GO:0009611	response to wounding		0.00204	5.94	0.0328	0.281	10	756	ARRB1,ARRB2,PPP3CA,PIK3R1,SRC,PRKACA,HRAS,MAPK1,LYN,FYN
GO: Biological Process	GO:0051247	positive regulation of protein metabolic process		0.00206	6.02	0.0331	0.283	15	1882	PIAS4,ARRB1,ABL1,ARRB2,CSNK1A1,PIK3R1,SRC,PRKACA,HRAS,MAPK1,MDM2,LYN,FYN,GSK3B,HNRNPL
GO: Biological Process	GO:0034614	cellular response to reactive oxygen species		0.00216	6.29	0.0343	0.293	6	189	ABL1,SRC,FBXO7,MAPK1,MDM2,CDK2
GO: Biological Process	GO:0010648	negative regulation of cell communication		0.00216	6.3	0.0343	0.293	14	1632	PIAS4,ARRB1,ABL1,ARRB2,PPP3CA,CSNK1A1,PAFAH1B1,SRC,PRKACA,GRB2,MDM2,LYN,FYN,GSK3B
GO: Biological Process	GO:0023057	negative regulation of signaling		0.00222	6.49	0.0351	0.3	14	1636	PIAS4,ARRB1,ABL1,ARRB2,PPP3CA,CSNK1A1,PAFAH1B1,SRC,PRKACA,GRB2,MDM2,LYN,FYN,GSK3B
GO: Biological Process	GO:0007169	transmembrane receptor protein tyrosine kinase signaling pathway		0.00232	6.76	0.0364	0.311	10	767	ABL1,PIK3R1,ITSN1,SRC,HRAS,GRB2,MAPK1,LYN,FYN,GSK3B
GO: Biological Process	GO:0051090	regulation of DNA-binding transcription factor activity		0.00234	6.84	0.0366	0.313	10	768	PIAS4,ARRB1,ABL1,ARRB2,PPP3CA,TRIM25,SMO,MAPK1,ZDHHC17,FYN
GO: Biological Process	GO:0007264	small GTPase mediated signal transduction		0.00239	6.98	0.0371	0.318	9	594	ARRB1,ABL1,ITSN1,SRC,HRAS,GRB2,LYN,CDK2,ITPKB
GO: Biological Process	GO:0043065	positive regulation of apoptotic process		0.00246	7.17	0.0379	0.325	10	772	PIAS4,ARRB1,ABL1,ARRB2,PPP3R1,ITSN1,SRC,BUB1,LYN,GSK3B
GO: Biological Process	GO:0051402	neuron apoptotic process		0.00252	7.34	0.0386	0.331	7	306	ARRB1,ARRB2,ITSN1,HRAS,SMO,FYN,GSK3B
GO: Biological Process	GO:0030155	regulation of cell adhesion		0.0026	7.6	0.0398	0.34	10	777	ABL1,PPP3CA,PIK3R1,SRC,GRB2,LYN,FYN,ZBTB1,GSK3B,ITPKB
GO: Biological Process	GO:0048015	phosphatidylinositol-mediated signaling		0.00266	7.77	0.0405	0.346	6	196	PTPN13,PIK3R1,SRC,MAPK1,LYN,FYN
GO: Biological Process	GO:0033173	calcineurin-NFAT signaling cascade		0.00269	7.86	0.0407	0.349	4	48	PPP3CA,PPP3CB,PPP3R1,GSK3B
GO: Biological Process	GO:0043068	positive regulation of programmed cell death		0.00272	7.95	0.041	0.351	10	781	PIAS4,ARRB1,ABL1,ARRB2,PPP3R1,ITSN1,SRC,BUB1,LYN,GSK3B
GO: Biological Process	GO:0048585	negative regulation of response to stimulus		0.00279	8.16	0.0418	0.358	15	1928	PIAS4,ARRB1,ABL1,ARRB2,PPP3CB,CSNK1A1,PAFAH1B1,SRC,PRKACA,FBXO7,GRB2,MDM2,LYN,FYN,GSK3B
GO: Biological Process	GO:0030162	regulation of proteolysis		0.00282	8.23	0.0418	0.358	10	784	ARRB1,ARRB2,CSNK1A1,PIK3R1,SRC,PRKACA,MDM2,LYN,FYN,GSK3B
GO: Biological Process	GO:0051093	negative regulation of developmental process		0.00282	8.23	0.0418	0.358	12	1194	ABL1,PPP3CA,PIK3R1,PAFAH1B1,PRKACA,FBXO7,SMO,MAPK1,MDM2,LYN,GSK3B,ITPKB
GO: Biological Process	GO:0051674	localization of cell		0.00287	8.37	0.0421	0.36	15	1932	ABL1,ARRB2,PPP3CA,PIK3R1,PAFAH1B1,SRC,HRAS,GRB2,SMO,ATOH1,MAPK1,MDM2,LYN,FYN,GSK3B
GO: Biological Process	GO:0048870	cell motility		0.00287	8.37	0.0421	0.36	15	1932	ABL1,ARRB2,PPP3CA,PIK3R1,PAFAH1B1,SRC,HRAS,GRB2,SMO,ATOH1,MAPK1,MDM2,LYN,FYN,GSK3B
GO: Biological Process	GO:0048017	inositol lipid-mediated signaling		0.0029	8.48	0.0423	0.362	6	199	PTPN13,PIK3R1,SRC,MAPK1,LYN,FYN
GO: Biological Process	GO:0022407	regulation of cell-cell adhesion		0.00291	8.51	0.0423	0.362	8	450	ABL1,PIK3R1,SRC,GRB2,LYN,FYN,ZBTB1,ITPKB
GO: Biological Process	GO:0032269	negative regulation of cellular protein metabolic process		0.00302	8.83	0.0437	0.374	12	1202	PTPN13,ARRB1,ABL1,ARRB2,PIK3R1,PAFAH1B1,SRC,FBXO7,MDM2,LYN,FYN,GSK3B
GO: Biological Process	GO:0040012	regulation of locomotion		0.00305	8.9	0.0439	0.375	12	1203	ABL1,PPP3CA,TRIM25,PIK3R1,SRC,FBXO7,HRAS,SMO,MAPK1,MDM2,LYN,GSK3B
GO: Biological Process	GO:0002223	stimulatory C-type lectin receptor signaling pathway		0.00324	9.46	0.0464	0.397	5	113	SRC,PRKACA,HRAS,LYN,FYN
GO: Biological Process	GO:0030335	positive regulation of cell migration		0.00326	9.52	0.0465	0.397	9	617	ABL1,PPP3CA,PIK3R1,SRC,HRAS,SMO,MAPK1,MDM2,LYN
GO: Biological Process	GO:2001233	regulation of apoptotic signaling pathway		0.00348	10.2	0.0491	0.42	8	461	PIAS4,ARRB2,PPP3R1,SRC,BUB1,MDM2,FYN,GSK3B
GO: Biological Process	GO:0071897	DNA biosynthetic process		0.00348	10.2	0.0491	0.42	8	461	ARRB2,TRIM25,SRC,HRAS,MAPK1,ZBTB1,GSK3B,CDK2
GO: Biological Process	GO:0007049	cell cycle		0.00368	10.7	0.0512	0.439	15	1971	DUSP13,ABL1,PPP3CA,CSNK1A1,PAFAH1B1,SRC,BUB1,PRKACA,FBXO7,HRAS,CEP152,MAPK1,MDM2,GSK3B,CDK2
GO: Biological Process	GO:0071868	cellular response to monoamine stimulus		0.00369	10.8	0.0512	0.439	5	116	ABL1,ARRB2,PRKACA,MAPK1,GSK3B
GO: Biological Process	GO:0071870	cellular response to catecholamine stimulus		0.00369	10.8	0.0512	0.439	5	116	ABL1,ARRB2,PRKACA,MAPK1,GSK3B
GO: Biological Process	GO:0097720	calcineurin-mediated signaling		0.00372	10.9	0.0515	0.441	4	52	PPP3CA,PPP3CB,PPP3R1,GSK3B
GO: Biological Process	GO:1902105	regulation of leukocyte differentiation		0.00382	11.2	0.0526	0.45	7	326	ABL1,PIK3R1,FBXO7,LYN,ZBTB1,GSK3B,ITPKB
GO: Biological Process	GO:0002220	innate immune response activating cell surface receptor signaling pathway		0.00384	11.2	0.0527	0.451	5	117	SRC,PRKACA,HRAS,LYN,FYN
GO: Biological Process	GO:0030097	hemopoiesis		0.00405	11.8	0.0553	0.473	11	1018	SMAP1,ABL1,PPP3CB,PIK3R1,PAFAH1B1,SRC,FBXO7,LYN,ZBTB1,GSK3B,ITPKB
GO: Biological Process	GO:0071867	response to monoamine		0.00435	12.7	0.0589	0.504	5	120	ABL1,ARRB2,PRKACA,MAPK1,GSK3B
GO: Biological Process	GO:0071869	response to catecholamine		0.00435	12.7	0.0589	0.504	5	120	ABL1,ARRB2,PRKACA,MAPK1,GSK3B
GO: Biological Process	GO:0002694	regulation of leukocyte activation		0.00439	12.8	0.0591	0.506	9	640	ABL1,PIK3R1,SRC,FBXO7,GRB2,LYN,FYN,ZBTB1,ITPKB
GO: Biological Process	GO:0007265	Ras protein signal transduction		0.00448	13.1	0.06	0.513	8	477	ARRB1,ABL1,ITSN1,HRAS,GRB2,LYN,CDK2,ITPKB
GO: Biological Process	GO:0001933	negative regulation of protein phosphorylation		0.00455	13.3	0.0606	0.519	8	478	PTPN13,ARRB1,ABL1,ARRB2,PAFAH1B1,FBXO7,LYN,GSK3B
GO: Biological Process	GO:2000147	positive regulation of cell motility		0.00462	13.5	0.061	0.522	9	644	ABL1,PPP3CA,PIK3R1,SRC,HRAS,SMO,MAPK1,MDM2,LYN
GO: Biological Process	GO:0030029	actin filament-based process		0.00463	13.5	0.061	0.522	10	829	SMAP1,ARRB1,ABL1,PIK3R1,SPTAN1,PAFAH1B1,SRC,HRAS,GRB2,PDLIM5
GO: Biological Process	GO:1903037	regulation of leukocyte cell-cell adhesion		0.00466	13.6	0.061	0.522	7	336	PIK3R1,SRC,GRB2,LYN,FYN,ZBTB1,ITPKB
GO: Biological Process	GO:0034599	cellular response to oxidative stress		0.00466	13.6	0.061	0.522	7	336	ABL1,SRC,FBXO7,MAPK1,MDM2,FYN,CDK2
GO: Biological Process	GO:0007420	brain development		0.00468	13.7	0.061	0.522	10	830	ABL1,ARRB2,PPP3CA,ITSN1,PAFAH1B1,SRC,SMO,ATOH1,FYN,GSK3B
GO: Biological Process	GO:0051241	negative regulation of multicellular organismal process		0.00501	14.6	0.0651	0.557	13	1500	ARRB1,ARRB2,PPP3CA,TRIM25,PIK3R1,PAFAH1B1,PRKACA,FBXO7,SMO,MDM2,LYN,GSK3B,ITPKB
GO: Biological Process	GO:1905244	regulation of modification of synaptic structure		0.00522	15.2	0.0674	0.577	3	17	ABL1,ITSN1,GSK3B
GO: Biological Process	GO:0009968	negative regulation of signal transduction		0.00551	16.1	0.0709	0.607	13	1513	PIAS4,ARRB1,ABL1,ARRB2,CSNK1A1,PAFAH1B1,SRC,PRKACA,GRB2,MDM2,LYN,FYN,GSK3B
GO: Biological Process	GO:0010498	proteasomal protein catabolic process		0.00562	16.4	0.072	0.616	8	492	ARRB1,ARRB2,TRIM25,CSNK1A1,PRKACA,MDM2,GSK3B,CDK2
GO: Biological Process	GO:0051248	negative regulation of protein metabolic process		0.00565	16.5	0.072	0.616	12	1277	PTPN13,ARRB1,ABL1,ARRB2,PIK3R1,PAFAH1B1,SRC,FBXO7,MDM2,LYN,FYN,GSK3B
GO: Biological Process	GO:0034097	response to cytokine		0.00612	17.9	0.0777	0.665	12	1287	PIAS4,PTPN13,TRIM25,PPP3CB,PIK3R1,PAFAH1B1,SRC,PRKACA,GRB2,MAPK1,FYN,GSK3B
GO: Biological Process	GO:0043408	regulation of MAPK cascade		0.00621	18.1	0.0782	0.669	10	857	ARRB1,ABL1,ARRB2,PAFAH1B1,SRC,HRAS,GRB2,MAPK1,LYN,GSK3B
GO: Biological Process	GO:0051272	positive regulation of cellular component movement		0.00621	18.2	0.0782	0.669	9	668	ABL1,PPP3CA,PIK3R1,SRC,HRAS,SMO,MAPK1,MDM2,LYN
GO: Biological Process	GO:0045596	negative regulation of cell differentiation		0.00641	18.7	0.0803	0.687	10	860	PPP3CA,PIK3R1,PAFAH1B1,FBXO7,SMO,MAPK1,MDM2,LYN,GSK3B,ITPKB
GO: Biological Process	GO:0010638	positive regulation of organelle organization		0.00676	19.7	0.0844	0.722	9	675	ARRB1,ABL1,PPP3R1,SRC,FBXO7,HRAS,GRB2,MAPK1,GSK3B
GO: Biological Process	GO:0040017	positive regulation of locomotion		0.00692	20.2	0.086	0.736	9	677	ABL1,PPP3CA,PIK3R1,SRC,HRAS,SMO,MAPK1,MDM2,LYN
GO: Biological Process	GO:0031400	negative regulation of protein modification process		0.00726	21.2	0.0898	0.769	9	681	PTPN13,ARRB1,ABL1,ARRB2,PAFAH1B1,FBXO7,LYN,FYN,GSK3B
GO: Biological Process	GO:0070371	ERK1 and ERK2 cascade		0.00758	22.1	0.0934	0.8	7	362	ARRB1,ABL1,ARRB2,SRC,HRAS,MAPK1,LYN
GO: Biological Process	GO:0016311	dephosphorylation		0.00774	22.6	0.095	0.813	8	514	DUSP13,PTPN13,PPP3CA,PPP3CB,PPP3R1,SRC,PFKFB2,GSK3B
GO: Biological Process	GO:0050865	regulation of cell activation		0.00807	23.6	0.0986	0.844	9	690	ABL1,PIK3R1,SRC,FBXO7,GRB2,LYN,FYN,ZBTB1,ITPKB
GO: Biological Process	GO:0006974	cellular response to DNA damage stimulus		0.00816	23.8	0.0993	0.85	10	884	PIAS4,ABL1,TRIM25,PIK3R1,GRB2,MAPK1,MDM2,LYN,ZBTB1,CDK2
GO: Biological Process	GO:0002252	immune effector process		0.00869	25.4	0.105	0.901	12	1332	ABL1,ARRB2,TRIM25,PPP3CB,PIK3R1,SPTAN1,SRC,GRB2,MAPK1,LYN,FYN,ZBTB1
GO: Biological Process	GO:0051251	positive regulation of lymphocyte activation		0.0089	26	0.107	0.916	7	371	PIK3R1,SRC,GRB2,LYN,FYN,ZBTB1,ITPKB
GO: Biological Process	GO:0042326	negative regulation of phosphorylation		0.00891	26	0.107	0.916	8	524	PTPN13,ARRB1,ABL1,ARRB2,PAFAH1B1,FBXO7,LYN,GSK3B
GO: Biological Process	GO:0007159	leukocyte cell-cell adhesion		0.00906	26.4	0.108	0.927	7	372	PIK3R1,SRC,GRB2,LYN,FYN,ZBTB1,ITPKB
GO: Biological Process	GO:0048675	axon extension		0.00924	27	0.11	0.943	5	140	ABL1,PPP3CB,PAFAH1B1,SMO,GSK3B
GO: Biological Process	GO:0002065	columnar/cuboidal epithelial cell differentiation		0.0103	29.9	0.121	1.04	5	143	ABL1,PAFAH1B1,SMO,ATOH1,GSK3B
GO: Biological Process	GO:0044092	negative regulation of molecular function		0.0103	30	0.121	1.04	12	1354	PIAS4,ARRB1,ABL1,ARRB2,PPP3CA,SRC,FBXO7,HRAS,SMO,MDM2,LYN,GSK3B
GO: Biological Process	GO:0007167	enzyme linked receptor protein signaling pathway		0.0103	30.2	0.122	1.04	11	1123	ABL1,ARRB2,PIK3R1,ITSN1,SRC,HRAS,GRB2,MAPK1,LYN,FYN,GSK3B
GO: Biological Process	GO:0007346	regulation of mitotic cell cycle		0.0105	30.7	0.123	1.05	9	713	ABL1,PAFAH1B1,BUB1,PRKACA,FBXO7,HRAS,CEP152,MDM2,CDK2
GO: Biological Process	GO:0006909	phagocytosis		0.0108	31.4	0.126	1.07	7	382	ABL1,PIK3R1,SRC,GRB2,MAPK1,LYN,FYN
GO: Biological Process	GO:1903706	regulation of hemopoiesis		0.0108	31.5	0.126	1.07	8	538	SMAP1,ABL1,PIK3R1,FBXO7,LYN,ZBTB1,GSK3B,ITPKB
GO: Biological Process	GO:0001934	positive regulation of protein phosphorylation		0.0119	34.8	0.138	1.18	11	1140	ARRB1,ABL1,ARRB2,PIK3R1,SRC,PRKACA,HRAS,MAPK1,LYN,FYN,GSK3B
GO: Biological Process	GO:0050878	regulation of body fluid levels		0.0123	36	0.142	1.22	8	548	ARRB1,ARRB2,PIK3R1,SRC,PRKACA,MAPK1,LYN,FYN
GO: Biological Process	GO:0031401	positive regulation of protein modification process		0.0124	36.1	0.142	1.22	12	1379	PIAS4,ARRB1,ABL1,ARRB2,PIK3R1,SRC,PRKACA,HRAS,MAPK1,LYN,FYN,GSK3B
GO: Biological Process	GO:0045862	positive regulation of proteolysis		0.0125	36.5	0.143	1.22	7	391	ARRB1,CSNK1A1,SRC,MDM2,LYN,FYN,GSK3B
GO: Biological Process	GO:0002790	peptide secretion		0.0125	36.6	0.143	1.22	9	729	ARRB1,ABL1,PPP3CA,PPP3CB,ITSN1,PAFAH1B1,SRC,PFKFB2,LYN
GO: Biological Process	GO:0009607	response to biotic stimulus		0.0127	37	0.144	1.23	13	1633	ABL1,ARRB2,TRIM25,SRC,PRKACA,HRAS,SMO,MAPK1,LYN,FYN,ZBTB1,GSK3B,TRIM23
GO: Biological Process	GO:0022604	regulation of cell morphogenesis		0.0128	37.5	0.144	1.23	8	551	KIF13B,ABL1,PPP3CA,PAFAH1B1,SRC,FYN,PDLIM5,GSK3B
GO: Biological Process	GO:0051896	regulation of protein kinase B signaling		0.0129	37.5	0.144	1.23	6	258	ARRB2,PIK3R1,ITSN1,SRC,GRB2,FYN
GO: Biological Process	GO:0046777	protein autophosphorylation		0.0129	37.5	0.144	1.23	6	258	ABL1,SRC,PRKACA,LYN,FYN,GSK3B
GO: Biological Process	GO:0043393	regulation of protein binding		0.0129	37.5	0.144	1.23	6	258	ARRB1,ABL1,ARRB2,SRC,PRKACA,GSK3B
GO: Biological Process	GO:0038127	ERBB signaling pathway		0.0133	39	0.149	1.27	5	151	ABL1,PIK3R1,SRC,GRB2,MAPK1
GO: Biological Process	GO:0051603	proteolysis involved in cellular protein catabolic process		0.0134	39.1	0.149	1.27	9	735	ARRB1,ARRB2,TRIM25,CSNK1A1,PRKACA,FBXO7,MDM2,GSK3B,CDK2
GO: Biological Process	GO:0046827	positive regulation of protein export from nucleus		0.0135	39.3	0.149	1.28	3	23	PRKACA,MDM2,GSK3B
GO: Biological Process	GO:0045893	positive regulation of transcription, DNA-templated		0.0139	40.5	0.153	1.31	13	1647	ARRB1,ABL1,PPP3CA,PPP3CB,PPP3R1,PIK3R1,SRC,HRAS,SMO,ATOH1,MAPK1,GSK3B,CDK2
GO: Biological Process	GO:0071900	regulation of protein serine/threonine kinase activity		0.0144	42.1	0.158	1.36	8	560	ARRB1,ABL1,SRC,FBXO7,HRAS,MAPK1,LYN,GSK3B
GO: Biological Process	GO:0035567	non-canonical Wnt signaling pathway		0.0147	42.9	0.161	1.37	5	154	ABL1,ARRB2,PPP3CA,PPP3CB,PPP3R1
GO: Biological Process	GO:0050807	regulation of synapse organization		0.017	49.6	0.185	1.58	6	271	ABL1,ITSN1,PAFAH1B1,FYN,PDLIM5,GSK3B
GO: Biological Process	GO:2000573	positive regulation of DNA biosynthetic process		0.017	49.7	0.185	1.58	4	76	ARRB2,SRC,MAPK1,GSK3B
GO: Biological Process	GO:0030163	protein catabolic process		0.0174	50.7	0.188	1.61	10	964	ARRB1,ARRB2,TRIM25,CSNK1A1,PRKACA,FBXO7,MDM2,FYN,GSK3B,CDK2
GO: Biological Process	GO:0009743	response to carbohydrate		0.0177	51.7	0.191	1.63	6	273	ARRB1,PPP3CA,PPP3CB,PRKACA,PFKFB2,LYN
GO: Biological Process	GO:0051493	regulation of cytoskeleton organization		0.0179	52.3	0.192	1.64	8	577	ABL1,PIK3R1,SPTAN1,PAFAH1B1,HRAS,GRB2,MAPK1,GSK3B
GO: Biological Process	GO:0009636	response to toxic substance		0.0198	57.7	0.211	1.8	8	585	ABL1,PPP3CA,SRC,FBXO7,MAPK1,MDM2,LYN,FYN
GO: Biological Process	GO:0002791	regulation of peptide secretion		0.0198	57.7	0.211	1.8	8	585	ARRB1,ABL1,PPP3CA,PPP3CB,ITSN1,SRC,PFKFB2,LYN
GO: Biological Process	GO:0031397	negative regulation of protein ubiquitination		0.0199	58	0.211	1.81	4	79	ARRB1,ABL1,ARRB2,FYN
GO: Biological Process	GO:0048588	developmental cell growth		0.02	58.4	0.212	1.81	6	279	ABL1,PPP3CB,PAFAH1B1,SMO,PDLIM5,GSK3B
GO: Biological Process	GO:0006606	protein import into nucleus		0.0205	59.8	0.216	1.85	5	165	PPP3CA,PPP3R1,PIK3R1,SMO,MAPK1
GO: Biological Process	GO:0050803	regulation of synapse structure or activity		0.0213	62.1	0.223	1.91	6	282	ABL1,ITSN1,PAFAH1B1,FYN,PDLIM5,GSK3B
GO: Biological Process	GO:0002696	positive regulation of leukocyte activation		0.0214	62.5	0.224	1.92	7	425	PIK3R1,SRC,GRB2,LYN,FYN,ZBTB1,ITPKB
GO: Biological Process	GO:0043491	protein kinase B signaling		0.023	67.2	0.24	2.05	6	286	ARRB2,PIK3R1,ITSN1,SRC,GRB2,FYN
GO: Biological Process	GO:0043161	proteasome-mediated ubiquitin-dependent protein catabolic process		0.0238	69.4	0.247	2.11	7	432	ARRB1,ARRB2,TRIM25,CSNK1A1,MDM2,GSK3B,CDK2
GO: Biological Process	GO:0044257	cellular protein catabolic process		0.024	70	0.248	2.12	9	791	ARRB1,ARRB2,TRIM25,CSNK1A1,PRKACA,FBXO7,MDM2,GSK3B,CDK2
GO: Biological Process	GO:0042542	response to hydrogen peroxide		0.0243	71	0.251	2.15	5	171	ABL1,SRC,FBXO7,MDM2,FYN
GO: Biological Process	GO:1903508	positive regulation of nucleic acid-templated transcription		0.0244	71.2	0.251	2.15	13	1736	ARRB1,ABL1,PPP3CA,PPP3CB,PPP3R1,PIK3R1,SRC,HRAS,SMO,ATOH1,MAPK1,GSK3B,CDK2
GO: Biological Process	GO:1902680	positive regulation of RNA biosynthetic process		0.0245	71.6	0.251	2.15	13	1737	ARRB1,ABL1,PPP3CA,PPP3CB,PPP3R1,PIK3R1,SRC,HRAS,SMO,ATOH1,MAPK1,GSK3B,CDK2
GO: Biological Process	GO:0060429	epithelium development		0.0257	74.9	0.262	2.24	12	1483	ABL1,ARRB2,PPP3R1,PAFAH1B1,SRC,PRKACA,GRB2,SMO,CEP152,ATOH1,MAPK1,GSK3B
GO: Biological Process	GO:0016358	dendrite development		0.0269	78.4	0.273	2.34	6	294	PPP3CA,ITSN1,PAFAH1B1,FYN,PDLIM5,GSK3B
GO: Biological Process	GO:0045860	positive regulation of protein kinase activity		0.027	78.8	0.274	2.34	8	611	ARRB1,ABL1,ARRB2,SRC,PRKACA,HRAS,MAPK1,FYN
GO: Biological Process	GO:0050867	positive regulation of cell activation		0.0279	81.5	0.282	2.41	7	443	PIK3R1,SRC,GRB2,LYN,FYN,ZBTB1,ITPKB
GO: Biological Process	GO:0032868	response to insulin		0.0284	83	0.286	2.45	6	297	PIK3R1,SRC,GRB2,LYN,GSK3B,CDK2
GO: Biological Process	GO:0000280	nuclear division		0.0294	86	0.295	2.53	11	1256	DUSP13,ABL1,PPP3CA,PAFAH1B1,BUB1,PRKACA,FBXO7,HRAS,CEP152,MDM2,CDK2
GO: Biological Process	GO:0048813	dendrite morphogenesis		0.0303	88.4	0.303	2.59	5	179	PPP3CA,PAFAH1B1,FYN,PDLIM5,GSK3B
GO: Biological Process	GO:0044772	mitotic cell cycle phase transition		0.0306	89.5	0.305	2.61	8	622	PPP3CA,PAFAH1B1,BUB1,PRKACA,FBXO7,CEP152,MDM2,CDK2
GO: Biological Process	GO:0051129	negative regulation of cellular component organization		0.0312	91.1	0.31	2.65	9	818	ARRB2,PPP3CA,SPTAN1,PAFAH1B1,SRC,BUB1,MDM2,FYN,GSK3B
GO: Biological Process	GO:0031647	regulation of protein stability		0.0336	98.1	0.333	2.85	6	306	PIK3R1,SRC,FBXO7,SMO,MAPK1,MDM2
GO: Biological Process	GO:1903321	negative regulation of protein modification by small protein conjugation or removal		0.0347	101	0.342	2.93	4	91	ARRB1,ABL1,ARRB2,FYN
GO: Biological Process	GO:0002758	innate immune response-activating signal transduction		0.0361	106	0.355	3.04	6	310	ARRB2,SRC,PRKACA,HRAS,LYN,FYN
GO: Biological Process	GO:0006511	ubiquitin-dependent protein catabolic process		0.0363	106	0.355	3.04	8	637	ARRB1,ARRB2,TRIM25,CSNK1A1,FBXO7,MDM2,GSK3B,CDK2
GO: Biological Process	GO:0051170	import into nucleus		0.0364	106	0.355	3.04	5	186	PPP3CA,PPP3R1,PIK3R1,SMO,MAPK1
GO: Biological Process	GO:0030334	regulation of cell migration		0.0368	107	0.358	3.06	10	1052	ABL1,PPP3CA,PIK3R1,SRC,HRAS,SMO,MAPK1,MDM2,LYN,GSK3B
GO: Biological Process	GO:0038128	ERBB2 signaling pathway		0.0373	109	0.361	3.09	3	32	PIK3R1,SRC,GRB2
GO: Biological Process	GO:0071495	cellular response to endogenous stimulus		0.0378	110	0.364	3.12	12	1542	ABL1,ARRB2,PIK3R1,SRC,PRKACA,GRB2,MAPK1,MDM2,LYN,FYN,GSK3B,CDK2
GO: Biological Process	GO:0014068	positive regulation of phosphatidylinositol 3-kinase signaling		0.0378	110	0.364	3.12	4	93	PIK3R1,SRC,LYN,FYN
GO: Biological Process	GO:0002009	morphogenesis of an epithelium		0.038	111	0.365	3.12	8	641	ABL1,ARRB2,PPP3R1,PAFAH1B1,SRC,PRKACA,GRB2,SMO
GO: Biological Process	GO:0001678	cellular glucose homeostasis		0.0383	112	0.367	3.14	5	188	ARRB1,PPP3CA,PPP3CB,PIK3R1,PRKACA
GO: Biological Process	GO:0019941	modification-dependent protein catabolic process		0.0388	113	0.37	3.17	8	643	ARRB1,ARRB2,TRIM25,CSNK1A1,FBXO7,MDM2,GSK3B,CDK2
GO: Biological Process	GO:0048872	homeostasis of number of cells		0.0395	115	0.376	3.22	6	315	SMAP1,ABL1,PPP3CB,SMO,LYN,ITPKB
GO: Biological Process	GO:0009725	response to hormone		0.0399	116	0.378	3.23	10	1062	ARRB2,PIK3R1,SRC,PRKACA,GRB2,MDM2,LYN,FYN,GSK3B,CDK2
GO: Biological Process	GO:0045936	negative regulation of phosphate metabolic process		0.0401	117	0.379	3.24	8	646	PTPN13,ARRB1,ABL1,ARRB2,PAFAH1B1,FBXO7,LYN,GSK3B
GO: Biological Process	GO:1904885	beta-catenin destruction complex assembly		0.0403	118	0.379	3.24	2	5	CSNK1A1,GSK3B
GO: Biological Process	GO:0010563	negative regulation of phosphorus metabolic process		0.0405	118	0.38	3.25	8	647	PTPN13,ARRB1,ABL1,ARRB2,PAFAH1B1,FBXO7,LYN,GSK3B
GO: Biological Process	GO:1901990	regulation of mitotic cell cycle phase transition		0.0407	119	0.38	3.25	7	470	PAFAH1B1,BUB1,PRKACA,FBXO7,CEP152,MDM2,CDK2
GO: Biological Process	GO:0048285	organelle fission		0.0407	119	0.38	3.25	11	1301	DUSP13,ABL1,PPP3CA,PAFAH1B1,BUB1,PRKACA,FBXO7,HRAS,CEP152,MDM2,CDK2
GO: Biological Process	GO:0099563	modification of synaptic structure		0.0409	120	0.381	3.26	3	33	ABL1,ITSN1,GSK3B
GO: Biological Process	GO:0050773	regulation of dendrite development		0.0413	121	0.383	3.28	5	191	PPP3CA,ITSN1,PAFAH1B1,PDLIM5,GSK3B
GO: Biological Process	GO:0051254	positive regulation of RNA metabolic process		0.0423	124	0.391	3.35	13	1829	ARRB1,ABL1,PPP3CA,PPP3CB,PPP3R1,PIK3R1,SRC,HRAS,SMO,ATOH1,MAPK1,GSK3B,CDK2
GO: Biological Process	GO:0030099	myeloid cell differentiation		0.0429	125	0.396	3.39	7	474	SMAP1,PIK3R1,PAFAH1B1,SRC,LYN,GSK3B,ITPKB
GO: Biological Process	GO:0043632	modification-dependent macromolecule catabolic process		0.0442	129	0.406	3.48	8	655	ARRB1,ARRB2,TRIM25,CSNK1A1,FBXO7,MDM2,GSK3B,CDK2
GO: Biological Process	GO:0043154	negative regulation of cysteine-type endopeptidase activity involved in apoptotic process		0.0446	130	0.408	3.49	4	97	ARRB1,ARRB2,SRC,MDM2
GO: Biological Process	GO:0006259	DNA metabolic process		0.046	134	0.419	3.59	10	1080	PIAS4,ABL1,ARRB2,TRIM25,SRC,HRAS,MAPK1,ZBTB1,GSK3B,CDK2
GO: Biological Process	GO:1903351	cellular response to dopamine		0.0464	136	0.42	3.6	4	98	ABL1,ARRB2,MAPK1,GSK3B
GO: Biological Process	GO:0031346	positive regulation of cell projection organization		0.0465	136	0.42	3.6	7	480	ITSN1,PAFAH1B1,SRC,HRAS,LYN,FYN,GSK3B
GO: Biological Process	GO:0048729	tissue morphogenesis		0.0466	136	0.42	3.6	9	861	ABL1,ARRB2,PPP3R1,PAFAH1B1,SRC,PRKACA,GRB2,SMO,MDM2
GO: Biological Process	GO:0071407	cellular response to organic cyclic compound		0.0467	136	0.42	3.6	8	660	ABL1,ARRB2,SRC,PRKACA,SMO,MAPK1,MDM2,GSK3B
GO: Biological Process	GO:0140014	mitotic nuclear division		0.0471	137	0.42	3.6	10	1083	ABL1,PPP3CA,PAFAH1B1,BUB1,PRKACA,FBXO7,HRAS,CEP152,MDM2,CDK2
GO: Biological Process	GO:0000278	mitotic cell cycle		0.0471	137	0.42	3.6	10	1083	ABL1,PPP3CA,PAFAH1B1,BUB1,PRKACA,FBXO7,HRAS,CEP152,MDM2,CDK2
GO: Biological Process	GO:1903047	mitotic cell cycle process		0.0471	137	0.42	3.6	10	1083	ABL1,PPP3CA,PAFAH1B1,BUB1,PRKACA,FBXO7,HRAS,CEP152,MDM2,CDK2
GO: Biological Process	GO:1990138	neuron projection extension		0.0478	140	0.426	3.64	5	197	ABL1,PPP3CB,PAFAH1B1,SMO,GSK3B
GO: Biological Process	GO:1903350	response to dopamine		0.0483	141	0.429	3.67	4	99	ABL1,ARRB2,MAPK1,GSK3B
GO: Biological Process	GO:0050851	antigen receptor-mediated signaling pathway		0.0495	145	0.438	3.75	6	328	ABL1,PIK3R1,HRAS,MAPK1,LYN,FYN
GO: Biological Process	GO:0044770	cell cycle phase transition		0.0508	148	0.448	3.84	8	668	PPP3CA,PAFAH1B1,BUB1,PRKACA,FBXO7,CEP152,MDM2,CDK2
GO: Biological Process	GO:0002218	activation of innate immune response		0.0512	150	0.45	3.85	6	330	ARRB2,SRC,PRKACA,HRAS,LYN,FYN
GO: Biological Process	GO:0008284	positive regulation of cell population proliferation		0.0521	152	0.457	3.91	10	1096	ARRB1,ABL1,PRKACA,HRAS,SMO,MAPK1,MDM2,LYN,GSK3B,CDK2
GO: Biological Process	GO:0106027	neuron projection organization		0.0543	159	0.475	4.06	4	102	PAFAH1B1,FYN,PDLIM5,GSK3B
GO: Biological Process	GO:0051346	negative regulation of hydrolase activity		0.0551	161	0.48	4.11	7	493	ARRB1,ABL1,ARRB2,SRC,HRAS,MDM2,GSK3B
GO: Biological Process	GO:0006470	protein dephosphorylation		0.0575	168	0.499	4.27	6	337	DUSP13,PTPN13,PPP3CA,PPP3CB,PPP3R1,GSK3B
GO: Biological Process	GO:0009306	protein secretion		0.0576	168	0.499	4.27	8	680	ARRB1,ABL1,PPP3CA,PPP3CB,PAFAH1B1,SRC,PFKFB2,LYN
GO: Biological Process	GO:1902532	negative regulation of intracellular signal transduction		0.0582	170	0.501	4.29	8	681	ARRB1,ABL1,ARRB2,PAFAH1B1,SRC,MDM2,LYN,GSK3B
GO: Biological Process	GO:0035592	establishment of protein localization to extracellular region		0.0582	170	0.501	4.29	8	681	ARRB1,ABL1,PPP3CA,PPP3CB,PAFAH1B1,SRC,PFKFB2,LYN
GO: Biological Process	GO:0071478	cellular response to radiation		0.0592	173	0.508	4.35	5	206	PIK3R1,HRAS,GRB2,MDM2,ZBTB1
GO: Biological Process	GO:2001286	regulation of caveolin-mediated endocytosis		0.0603	176	0.514	4.4	2	6	ITSN1,SRC
GO: Biological Process	GO:0042699	follicle-stimulating hormone signaling pathway		0.0603	176	0.514	4.4	2	6	ARRB1,ARRB2
GO: Biological Process	GO:0043409	negative regulation of MAPK cascade		0.0605	177	0.514	4.4	5	207	ARRB1,ABL1,PAFAH1B1,LYN,GSK3B
GO: Biological Process	GO:0060359	response to ammonium ion		0.0605	177	0.514	4.4	5	207	ABL1,ARRB2,MAPK1,MDM2,GSK3B
GO: Biological Process	GO:0010720	positive regulation of cell development		0.0613	179	0.519	4.44	8	686	ABL1,ITSN1,PAFAH1B1,SMO,ATOH1,LYN,FYN,GSK3B
GO: Biological Process	GO:2000145	regulation of cell motility		0.0625	183	0.526	4.5	10	1120	ABL1,PPP3CA,PIK3R1,SRC,HRAS,SMO,MAPK1,MDM2,LYN,GSK3B
GO: Biological Process	GO:0071692	protein localization to extracellular region		0.0625	183	0.526	4.5	8	688	ARRB1,ABL1,PPP3CA,PPP3CB,PAFAH1B1,SRC,PFKFB2,LYN
GO: Biological Process	GO:0007223	Wnt signaling pathway, calcium modulating pathway		0.0628	183	0.527	4.51	3	38	PPP3CA,PPP3CB,PPP3R1
GO: Biological Process	GO:1903530	regulation of secretion by cell		0.0645	188	0.54	4.62	9	898	ARRB1,ABL1,PPP3CA,PPP3CB,ITSN1,SRC,PFKFB2,LYN,GSK3B
GO: Biological Process	GO:2000117	negative regulation of cysteine-type endopeptidase activity		0.0655	191	0.543	4.65	4	107	ARRB1,ARRB2,SRC,MDM2
GO: Biological Process	GO:0002793	positive regulation of peptide secretion		0.0655	191	0.543	4.65	6	345	ARRB1,ABL1,PPP3CB,ITSN1,SRC,PFKFB2
GO: Biological Process	GO:0070372	regulation of ERK1 and ERK2 cascade		0.0655	191	0.543	4.65	6	345	ARRB1,ABL1,ARRB2,SRC,HRAS,LYN
GO: Biological Process	GO:0006979	response to oxidative stress		0.0657	192	0.543	4.65	7	507	ABL1,SRC,FBXO7,MAPK1,MDM2,FYN,CDK2
GO: Biological Process	GO:0022402	cell cycle process		0.0659	192	0.543	4.65	12	1632	DUSP13,ABL1,PPP3CA,PAFAH1B1,BUB1,PRKACA,FBXO7,HRAS,CEP152,MDM2,GSK3B,CDK2
GO: Biological Process	GO:1901987	regulation of cell cycle phase transition		0.0665	194	0.547	4.68	7	508	PAFAH1B1,BUB1,PRKACA,FBXO7,CEP152,MDM2,CDK2
GO: Biological Process	GO:0006508	proteolysis		0.0684	200	0.561	4.8	13	1915	ARRB1,ARRB2,TRIM25,CSNK1A1,PIK3R1,SRC,PRKACA,FBXO7,MDM2,LYN,FYN,GSK3B,CDK2
GO: Biological Process	GO:0001776	leukocyte homeostasis		0.0704	206	0.573	4.9	4	109	ABL1,PPP3CB,LYN,ITPKB
GO: Biological Process	GO:0031532	actin cytoskeleton reorganization		0.0704	206	0.573	4.9	4	109	SMAP1,ABL1,SPTAN1,HRAS
GO: Biological Process	GO:0007507	heart development		0.0706	206	0.573	4.9	8	700	ARRB2,PPP3CB,PPP3R1,SMO,MAPK1,MDM2,PDLIM5,GSK3B
GO: Biological Process	GO:0050852	T cell receptor signaling pathway		0.0709	207	0.573	4.9	5	214	ABL1,PIK3R1,HRAS,MAPK1,FYN
GO: Biological Process	GO:0051054	positive regulation of DNA metabolic process		0.0709	207	0.573	4.9	5	214	ARRB2,SRC,MAPK1,GSK3B,CDK2
GO: Biological Process	GO:0098609	cell-cell adhesion		0.0721	211	0.582	4.98	9	911	ABL1,PIK3R1,SRC,GRB2,LYN,FYN,ZBTB1,PDLIM5,ITPKB
GO: Biological Process	GO:0042063	gliogenesis		0.0732	214	0.587	5.02	6	352	ABL1,PPP3R1,PAFAH1B1,SMO,MAPK1,LYN
GO: Biological Process	GO:0034391	regulation of smooth muscle cell apoptotic process		0.0734	214	0.587	5.02	3	40	ARRB1,ARRB2,GSK3B
GO: Biological Process	GO:0034390	smooth muscle cell apoptotic process		0.0734	214	0.587	5.02	3	40	ARRB1,ARRB2,GSK3B
GO: Biological Process	GO:0043149	stress fiber assembly		0.0755	221	0.6	5.14	4	111	ARRB1,ABL1,PIK3R1,SRC
GO: Biological Process	GO:0030038	contractile actin filament bundle assembly		0.0755	221	0.6	5.14	4	111	ARRB1,ABL1,PIK3R1,SRC
GO: Biological Process	GO:0017038	protein import		0.0757	221	0.6	5.14	5	217	PPP3CA,PPP3R1,PIK3R1,SMO,MAPK1
GO: Biological Process	GO:0050731	positive regulation of peptidyl-tyrosine phosphorylation		0.079	231	0.625	5.35	5	219	ABL1,ARRB2,SRC,LYN,FYN
GO: Biological Process	GO:0045930	negative regulation of mitotic cell cycle		0.0816	238	0.643	5.5	6	359	ABL1,BUB1,FBXO7,HRAS,MDM2,CDK2
GO: Biological Process	GO:0055082	cellular chemical homeostasis		0.0817	239	0.643	5.5	9	926	ARRB1,ABL1,PPP3CA,PPP3CB,PIK3R1,PRKACA,MAPK1,LYN,FYN
GO: Biological Process	GO:0010769	regulation of cell morphogenesis involved in differentiation		0.0828	242	0.65	5.56	6	360	KIF13B,ABL1,PPP3CA,PAFAH1B1,PDLIM5,GSK3B
GO: Biological Process	GO:0048814	regulation of dendrite morphogenesis		0.0838	245	0.653	5.59	4	114	PPP3CA,PAFAH1B1,PDLIM5,GSK3B
GO: Biological Process	GO:0030316	osteoclast differentiation		0.0838	245	0.653	5.59	4	114	PIK3R1,PAFAH1B1,SRC,GSK3B
GO: Biological Process	GO:0071214	cellular response to abiotic stimulus		0.0841	246	0.653	5.59	6	361	PIK3R1,HRAS,GRB2,MDM2,ZBTB1,GSK3B
GO: Biological Process	GO:0104004	cellular response to environmental stimulus		0.0841	246	0.653	5.59	6	361	PIK3R1,HRAS,GRB2,MDM2,ZBTB1,GSK3B
GO: Biological Process	GO:1903997	positive regulation of non-membrane spanning protein tyrosine kinase activity		0.0843	246	0.653	5.59	2	7	SRC,FYN
GO: Biological Process	GO:1905475	regulation of protein localization to membrane		0.0861	251	0.665	5.69	5	223	PPP3R1,PIK3R1,HRAS,FYN,GSK3B
GO: Biological Process	GO:0070301	cellular response to hydrogen peroxide		0.0867	253	0.668	5.72	4	115	ABL1,SRC,FBXO7,MDM2
GO: Biological Process	GO:0032446	protein modification by small protein conjugation		0.088	257	0.676	5.79	9	935	PIAS4,ARRB1,ABL1,ARRB2,TRIM25,FBXO7,MDM2,FYN,TRIM23
GO: Biological Process	GO:0032940	secretion by cell		0.0887	259	0.68	5.82	12	1683	ARRB1,ABL1,PPP3CA,PPP3CB,ITSN1,SPTAN1,PAFAH1B1,SRC,PFKFB2,MAPK1,LYN,GSK3B
GO: Biological Process	GO:0031345	negative regulation of cell projection organization		0.0917	268	0.7	5.99	5	226	PPP3CA,PAFAH1B1,MDM2,FYN,GSK3B
GO: Biological Process	GO:0097435	supramolecular fiber organization		0.0919	269	0.7	5.99	8	727	ARRB1,ABL1,PIK3R1,SPTAN1,PAFAH1B1,SRC,GRB2,MDM2
GO: Biological Process	GO:0071496	cellular response to external stimulus		0.0921	269	0.7	5.99	6	367	MAPK1,MDM2,LYN,FYN,GSK3B,HNRNPL
GO: Biological Process	GO:0061138	morphogenesis of a branching epithelium		0.0936	273	0.708	6.06	5	227	ABL1,PPP3R1,SRC,GRB2,SMO
GO: Biological Process	GO:0048167	regulation of synaptic plasticity		0.0936	273	0.708	6.06	5	227	ABL1,PPP3CB,HRAS,MAPK1,GSK3B
GO: Biological Process	GO:0070838	divalent metal ion transport		0.0963	281	0.727	6.22	7	539	ABL1,ARRB2,PPP3CA,PRKACA,ZDHHC17,LYN,FYN
GO: Biological Process	GO:0046825	regulation of protein export from nucleus		0.0978	286	0.734	6.28	3	44	PRKACA,MDM2,GSK3B
GO: Biological Process	GO:0042307	positive regulation of protein import into nucleus		0.0978	286	0.734	6.28	3	44	PIK3R1,SMO,MAPK1
GO: Biological Process	GO:0043405	regulation of MAP kinase activity		0.0992	290	0.741	6.34	6	372	ARRB1,SRC,HRAS,MAPK1,LYN,GSK3B
GO: Biological Process	GO:0051336	regulation of hydrolase activity		0.0992	290	0.741	6.34	11	1435	SMAP1,ARRB1,ABL1,ARRB2,PAFAH1B1,SRC,HRAS,MDM2,LYN,FYN,GSK3B
GO: Biological Process	GO:0071345	cellular response to cytokine stimulus		0.102	299	0.762	6.52	10	1188	PIAS4,PTPN13,TRIM25,PIK3R1,PAFAH1B1,PRKACA,GRB2,MAPK1,FYN,GSK3B
GO: Biological Process	GO:0050708	regulation of protein secretion		0.103	301	0.767	6.56	7	545	ARRB1,ABL1,PPP3CA,PPP3CB,SRC,PFKFB2,LYN
GO: Biological Process	GO:0072511	divalent inorganic cation transport		0.104	305	0.774	6.62	7	546	ABL1,ARRB2,PPP3CA,PRKACA,ZDHHC17,LYN,FYN
GO: Biological Process	GO:0010522	regulation of calcium ion transport into cytosol		0.106	308	0.781	6.68	4	121	ABL1,PRKACA,LYN,FYN
GO: Biological Process	GO:0046879	hormone secretion		0.108	316	0.798	6.83	6	378	ARRB1,PPP3CA,PPP3CB,ITSN1,PFKFB2,LYN
GO: Biological Process	GO:0045807	positive regulation of endocytosis		0.109	318	0.8	6.84	4	122	ARRB1,ARRB2,PPP3CA,ITSN1
GO: Biological Process	GO:0090277	positive regulation of peptide hormone secretion		0.109	318	0.8	6.84	4	122	ARRB1,PPP3CB,ITSN1,PFKFB2
GO: Biological Process	GO:0009749	response to glucose		0.11	322	0.806	6.9	5	235	ARRB1,PPP3CA,PPP3CB,PRKACA,PFKFB2
GO: Biological Process	GO:0051046	regulation of secretion		0.111	325	0.812	6.94	9	964	ARRB1,ABL1,PPP3CA,PPP3CB,ITSN1,SRC,PFKFB2,LYN,GSK3B
GO: Biological Process	GO:1903995	regulation of non-membrane spanning protein tyrosine kinase activity		0.112	328	0.818	7	2	8	SRC,FYN
GO: Biological Process	GO:0043086	negative regulation of catalytic activity		0.114	332	0.827	7.08	9	967	ARRB1,ABL1,ARRB2,SRC,FBXO7,HRAS,MDM2,LYN,GSK3B
GO: Biological Process	GO:0048259	regulation of receptor-mediated endocytosis		0.116	339	0.841	7.19	4	124	SMAP1,ARRB1,ARRB2,PPP3R1
GO: Biological Process	GO:0140352	export from cell		0.116	340	0.841	7.19	12	1731	ARRB1,ABL1,PPP3CA,PPP3CB,ITSN1,SPTAN1,PAFAH1B1,SRC,PFKFB2,MAPK1,LYN,GSK3B
GO: Biological Process	GO:0032869	cellular response to insulin stimulus		0.117	341	0.843	7.21	5	238	PIK3R1,SRC,GRB2,GSK3B,CDK2
GO: Biological Process	GO:0002573	myeloid leukocyte differentiation		0.119	348	0.857	7.33	5	239	PIK3R1,PAFAH1B1,SRC,LYN,GSK3B
GO: Biological Process	GO:0009914	hormone transport		0.12	349	0.857	7.33	6	385	ARRB1,PPP3CA,PPP3CB,ITSN1,PFKFB2,LYN
GO: Biological Process	GO:2000278	regulation of DNA biosynthetic process		0.12	350	0.857	7.33	4	125	ARRB2,SRC,MAPK1,GSK3B
GO: Biological Process	GO:0009746	response to hexose		0.122	355	0.868	7.43	5	240	ARRB1,PPP3CA,PPP3CB,PRKACA,PFKFB2
GO: Biological Process	GO:0023061	signal release		0.125	365	0.89	7.61	7	562	ARRB1,PPP3CA,PPP3CB,ITSN1,PFKFB2,LYN,GSK3B
GO: Biological Process	GO:0051270	regulation of cellular component movement		0.127	370	0.9	7.7	10	1219	ABL1,PPP3CA,PIK3R1,SRC,HRAS,SMO,MAPK1,MDM2,LYN,GSK3B
GO: Biological Process	GO:1904591	positive regulation of protein import		0.127	371	0.9	7.7	3	48	PIK3R1,SMO,MAPK1
GO: Biological Process	GO:0071363	cellular response to growth factor stimulus		0.129	375	0.909	7.78	8	763	ABL1,ARRB2,SRC,GRB2,MAPK1,MDM2,FYN,GSK3B
GO: Biological Process	GO:0010660	regulation of muscle cell apoptotic process		0.131	383	0.922	7.89	4	128	ARRB1,ARRB2,PIK3R1,GSK3B
GO: Biological Process	GO:0001952	regulation of cell-matrix adhesion		0.131	383	0.922	7.89	4	128	ABL1,PIK3R1,SRC,GSK3B
GO: Biological Process	GO:0007050	cell cycle arrest		0.131	384	0.922	7.89	5	244	ABL1,PRKACA,HRAS,MDM2,CDK2
GO: Biological Process	GO:0070374	positive regulation of ERK1 and ERK2 cascade		0.136	398	0.951	8.14	5	246	ARRB1,ABL1,ARRB2,SRC,HRAS
GO: Biological Process	GO:0034284	response to monosaccharide		0.136	398	0.951	8.14	5	246	ARRB1,PPP3CA,PPP3CB,PRKACA,PFKFB2
GO: Biological Process	GO:0001763	morphogenesis of a branching structure		0.136	398	0.951	8.14	5	246	ABL1,PPP3R1,SRC,GRB2,SMO
GO: Biological Process	GO:0007173	epidermal growth factor receptor signaling pathway		0.139	407	0.968	8.28	4	130	ABL1,PIK3R1,SRC,GRB2
GO: Biological Process	GO:0045089	positive regulation of innate immune response		0.14	407	0.968	8.28	6	396	ARRB2,SRC,PRKACA,HRAS,LYN,FYN
GO: Biological Process	GO:0033993	response to lipid		0.146	426	1.01	8.63	9	999	ABL1,ARRB2,TRIM25,PIK3R1,SRC,SMO,MAPK1,MDM2,LYN
GO: Biological Process	GO:0009887	animal organ morphogenesis		0.147	429	1.01	8.67	10	1241	ABL1,ARRB2,PAFAH1B1,SRC,HRAS,SMO,ATOH1,MAPK1,MDM2,GSK3B
GO: Biological Process	GO:0010657	muscle cell apoptotic process		0.148	432	1.02	8.71	4	132	ARRB1,ARRB2,PIK3R1,GSK3B
GO: Biological Process	GO:0061061	muscle structure development		0.15	437	1.03	8.8	8	780	ABL1,ARRB2,PPP3CA,PIK3R1,SMO,MAPK1,PDLIM5,GSK3B
GO: Biological Process	GO:0009991	response to extracellular stimulus		0.15	439	1.03	8.81	7	579	TRIM25,SRC,MAPK1,MDM2,LYN,FYN,HNRNPL
GO: Biological Process	GO:0090276	regulation of peptide hormone secretion		0.153	446	1.04	8.91	5	252	ARRB1,PPP3CA,PPP3CB,ITSN1,PFKFB2
GO: Biological Process	GO:1903320	regulation of protein modification by small protein conjugation or removal		0.153	446	1.04	8.91	5	252	PIAS4,ARRB1,ABL1,ARRB2,FYN
GO: Biological Process	GO:0007155	cell adhesion		0.155	454	1.06	9.04	11	1509	ABL1,PPP3CA,PIK3R1,SRC,GRB2,LYN,FYN,ZBTB1,PDLIM5,GSK3B,ITPKB
GO: Biological Process	GO:0030098	lymphocyte differentiation		0.156	454	1.06	9.04	6	404	ABL1,PPP3CB,PIK3R1,FBXO7,ZBTB1,ITPKB
GO: Biological Process	GO:0031623	receptor internalization		0.157	457	1.06	9.06	4	134	ARRB1,ARRB2,PPP3R1,GRB2
GO: Biological Process	GO:1904019	epithelial cell apoptotic process		0.157	457	1.06	9.06	4	134	PIAS4,ABL1,ARRB2,GSK3B
GO: Biological Process	GO:0071216	cellular response to biotic stimulus		0.158	463	1.07	9.14	5	254	ABL1,SRC,MAPK1,LYN,GSK3B
GO: Biological Process	GO:0018107	peptidyl-threonine phosphorylation		0.161	471	1.08	9.24	4	135	CSNK1A1,PRKACA,MAPK1,GSK3B
GO: Biological Process	GO:0034260	negative regulation of GTPase activity		0.161	471	1.08	9.24	3	52	ARRB1,ARRB2,HRAS
GO: Biological Process	GO:0019722	calcium-mediated signaling		0.161	471	1.08	9.24	5	255	PPP3CA,PPP3CB,PPP3R1,PRKACA,GSK3B
GO: Biological Process	GO:0022610	biological adhesion		0.162	473	1.08	9.24	11	1516	ABL1,PPP3CA,PIK3R1,SRC,GRB2,LYN,FYN,ZBTB1,PDLIM5,GSK3B,ITPKB
GO: Biological Process	GO:0001817	regulation of cytokine production		0.162	473	1.08	9.24	8	789	ARRB1,ABL1,ARRB2,TRIM25,PIK3R1,SRC,HRAS,LYN
GO: Biological Process	GO:0042770	signal transduction in response to DNA damage		0.166	484	1.1	9.44	4	136	ABL1,GRB2,MDM2,CDK2
GO: Biological Process	GO:0070848	response to growth factor		0.169	494	1.12	9.6	8	794	ABL1,ARRB2,SRC,GRB2,MAPK1,MDM2,FYN,GSK3B
GO: Biological Process	GO:0021987	cerebral cortex development		0.171	498	1.13	9.66	4	137	PAFAH1B1,SMO,ATOH1,GSK3B
GO: Biological Process	GO:0050769	positive regulation of neurogenesis		0.172	503	1.14	9.74	7	592	ITSN1,PAFAH1B1,SMO,ATOH1,LYN,FYN,GSK3B
GO: Biological Process	GO:1905477	positive regulation of protein localization to membrane		0.175	512	1.16	9.89	4	138	PPP3R1,PIK3R1,HRAS,FYN
GO: Biological Process	GO:0010001	glial cell differentiation		0.18	525	1.18	10.1	5	261	ABL1,PPP3R1,SMO,MAPK1,LYN
GO: Biological Process	GO:0060020	Bergmann glial cell differentiation		0.18	526	1.18	10.1	2	10	ABL1,MAPK1
GO: Biological Process	GO:0002833	positive regulation of response to biotic stimulus		0.19	554	1.24	10.6	6	419	ARRB2,SRC,PRKACA,HRAS,LYN,FYN
GO: Biological Process	GO:2000116	regulation of cysteine-type endopeptidase activity		0.193	563	1.26	10.8	5	265	ARRB1,ARRB2,SRC,MDM2,FYN
GO: Biological Process	GO:0044087	regulation of cellular component biogenesis		0.197	576	1.29	11	9	1040	ABL1,PIK3R1,SPTAN1,SRC,PRKACA,HRAS,GRB2,PDLIM5,GSK3B
GO: Biological Process	GO:0022603	regulation of anatomical structure morphogenesis		0.2	585	1.3	11.1	10	1289	KIF13B,ABL1,ARRB2,PPP3CA,PAFAH1B1,SRC,SMO,FYN,PDLIM5,GSK3B
GO: Biological Process	GO:0034605	cellular response to heat		0.201	587	1.3	11.1	4	143	PRKACA,MAPK1,LYN,GSK3B
GO: Biological Process	GO:0071242	cellular response to ammonium ion		0.201	587	1.3	11.1	4	143	ABL1,ARRB2,MAPK1,GSK3B
GO: Biological Process	GO:0018210	peptidyl-threonine modification		0.201	587	1.3	11.1	4	143	CSNK1A1,PRKACA,MAPK1,GSK3B
GO: Biological Process	GO:0009719	response to endogenous stimulus		0.202	588	1.3	11.1	12	1834	ABL1,ARRB2,PIK3R1,SRC,PRKACA,GRB2,MAPK1,MDM2,LYN,FYN,GSK3B,CDK2
GO: Biological Process	GO:0046903	secretion		0.203	591	1.3	11.1	12	1835	ARRB1,ABL1,PPP3CA,PPP3CB,ITSN1,SPTAN1,PAFAH1B1,SRC,PFKFB2,MAPK1,LYN,GSK3B
GO: Biological Process	GO:0045087	innate immune response		0.205	597	1.31	11.2	9	1045	ARRB2,TRIM25,SRC,PRKACA,HRAS,LYN,FYN,ZBTB1,TRIM23
GO: Biological Process	GO:0051726	regulation of cell cycle		0.208	607	1.33	11.4	10	1295	ABL1,PAFAH1B1,SRC,BUB1,PRKACA,FBXO7,HRAS,CEP152,MDM2,CDK2
GO: Biological Process	GO:0007015	actin filament organization		0.21	613	1.34	11.5	6	427	ARRB1,ABL1,PIK3R1,SPTAN1,SRC,GRB2
GO: Biological Process	GO:0045787	positive regulation of cell cycle		0.213	621	1.36	11.6	6	428	ABL1,PAFAH1B1,SRC,PRKACA,MDM2,CDK2
GO: Biological Process	GO:0009266	response to temperature stimulus		0.214	625	1.36	11.6	5	271	ARRB2,PRKACA,MAPK1,LYN,GSK3B
GO: Biological Process	GO:0048589	developmental growth		0.214	626	1.36	11.6	8	822	ABL1,PPP3CA,PPP3CB,PAFAH1B1,SMO,MAPK1,PDLIM5,GSK3B
GO: Biological Process	GO:0022602	ovulation cycle process		0.223	652	1.41	12.1	3	58	ARRB1,ARRB2,SRC
GO: Biological Process	GO:0048538	thymus development		0.223	652	1.41	12.1	3	58	ABL1,MAPK1,ZBTB1
GO: Biological Process	GO:0060560	developmental growth involved in morphogenesis		0.229	669	1.45	12.4	5	275	ABL1,PPP3CB,PAFAH1B1,SMO,GSK3B
GO: Biological Process	GO:0045944	positive regulation of transcription by RNA polymerase II		0.236	688	1.48	12.7	10	1315	ARRB1,ABL1,PPP3CA,PPP3CB,PPP3R1,PIK3R1,HRAS,SMO,ATOH1,GSK3B
GO: Biological Process	GO:0043551	regulation of phosphatidylinositol 3-kinase activity		0.247	721	1.55	13.3	3	60	PIK3R1,SRC,LYN
GO: Biological Process	GO:0045637	regulation of myeloid cell differentiation		0.262	764	1.64	14	5	283	SMAP1,PIK3R1,LYN,GSK3B,ITPKB
GO: Biological Process	GO:0030900	forebrain development		0.262	766	1.64	14	6	445	PAFAH1B1,SRC,SMO,ATOH1,FYN,GSK3B
GO: Biological Process	GO:0048878	chemical homeostasis		0.265	773	1.65	14.1	10	1334	ARRB1,ABL1,PPP3CA,PPP3CB,PIK3R1,SRC,PRKACA,MAPK1,LYN,FYN
GO: Biological Process	GO:0051707	response to other organism		0.266	776	1.65	14.2	11	1604	ABL1,ARRB2,TRIM25,SRC,PRKACA,HRAS,MAPK1,LYN,FYN,ZBTB1,TRIM23
GO: Biological Process	GO:0071901	negative regulation of protein serine/threonine kinase activity		0.267	779	1.65	14.2	4	154	ABL1,FBXO7,LYN,GSK3B
GO: Biological Process	GO:0008286	insulin receptor signaling pathway		0.267	779	1.65	14.2	4	154	PIK3R1,SRC,GRB2,GSK3B
GO: Biological Process	GO:0043207	response to external biotic stimulus		0.269	784	1.66	14.2	11	1606	ABL1,ARRB2,TRIM25,SRC,PRKACA,HRAS,MAPK1,LYN,FYN,ZBTB1,TRIM23
GO: Biological Process	GO:0016567	protein ubiquitination		0.273	798	1.69	14.4	8	852	ARRB1,ABL1,ARRB2,TRIM25,FBXO7,MDM2,FYN,TRIM23
GO: Biological Process	GO:0019725	cellular homeostasis		0.276	807	1.7	14.6	9	1088	ARRB1,ABL1,PPP3CA,PPP3CB,PIK3R1,PRKACA,MAPK1,LYN,FYN
GO: Biological Process	GO:0052548	regulation of endopeptidase activity		0.282	823	1.73	14.8	6	451	ARRB1,ARRB2,SRC,MDM2,LYN,FYN
GO: Biological Process	GO:1901565	organonitrogen compound catabolic process		0.288	841	1.76	15.1	10	1348	ARRB1,ARRB2,TRIM25,CSNK1A1,PRKACA,FBXO7,MDM2,FYN,GSK3B,CDK2
GO: Biological Process	GO:0031668	cellular response to extracellular stimulus		0.288	841	1.76	15.1	5	289	MAPK1,MDM2,LYN,FYN,HNRNPL
GO: Biological Process	GO:0042692	muscle cell differentiation		0.295	863	1.8	15.4	6	455	ABL1,ARRB2,PPP3CA,SMO,PDLIM5,GSK3B
GO: Biological Process	GO:0097553	calcium ion transmembrane import into cytosol		0.309	901	1.88	16.1	4	160	ABL1,PRKACA,LYN,FYN
GO: Biological Process	GO:0099159	regulation of modification of postsynaptic structure		0.311	907	1.89	16.2	2	13	ITSN1,GSK3B
GO: Biological Process	GO:0042593	glucose homeostasis		0.312	910	1.89	16.2	5	294	ARRB1,PPP3CA,PPP3CB,PIK3R1,PRKACA
GO: Biological Process	GO:0033500	carbohydrate homeostasis		0.317	925	1.92	16.4	5	295	ARRB1,PPP3CA,PPP3CB,PIK3R1,PRKACA
GO: Biological Process	GO:0050730	regulation of peptidyl-tyrosine phosphorylation		0.322	939	1.94	16.6	5	296	ABL1,ARRB2,SRC,LYN,FYN
GO: Biological Process	GO:0001816	cytokine production		0.327	955	1.97	16.9	8	875	ARRB1,ABL1,ARRB2,TRIM25,PIK3R1,SRC,HRAS,LYN
GO: Biological Process	GO:0042306	regulation of protein import into nucleus		0.328	956	1.97	16.9	3	66	PIK3R1,SMO,MAPK1
GO: Biological Process	GO:0046887	positive regulation of hormone secretion		0.339	990	2.04	17.4	4	164	ARRB1,PPP3CB,ITSN1,PFKFB2
GO: Biological Process	GO:0051962	positive regulation of nervous system development		0.347	1000	2.08	17.8	7	664	ITSN1,PAFAH1B1,SMO,ATOH1,LYN,FYN,GSK3B
GO: Biological Process	GO:0030072	peptide hormone secretion		0.353	1000	2.11	18.1	5	302	ARRB1,PPP3CA,PPP3CB,ITSN1,PFKFB2
GO: Biological Process	GO:0071333	cellular response to glucose stimulus		0.355	1000	2.12	18.1	4	166	ARRB1,PPP3CA,PPP3CB,PRKACA
GO: Biological Process	GO:0014706	striated muscle tissue development		0.359	1000	2.14	18.3	6	472	ARRB2,PPP3CA,SMO,MAPK1,PDLIM5,GSK3B
GO: Biological Process	GO:0033690	positive regulation of osteoblast proliferation		0.362	1000	2.15	18.4	2	14	ABL1,GSK3B
GO: Biological Process	GO:0051924	regulation of calcium ion transport		0.364	1000	2.16	18.5	5	304	ABL1,ARRB2,PRKACA,LYN,FYN
GO: Biological Process	GO:0071331	cellular response to hexose stimulus		0.372	1000	2.19	18.8	4	168	ARRB1,PPP3CA,PPP3CB,PRKACA
GO: Biological Process	GO:0045088	regulation of innate immune response		0.372	1000	2.19	18.8	6	475	ARRB2,SRC,PRKACA,HRAS,LYN,FYN
GO: Biological Process	GO:0045666	positive regulation of neuron differentiation		0.372	1000	2.19	18.8	6	475	ITSN1,PAFAH1B1,ATOH1,LYN,FYN,GSK3B
GO: Biological Process	GO:0043550	regulation of lipid kinase activity		0.373	1000	2.2	18.8	3	69	PIK3R1,SRC,LYN
GO: Biological Process	GO:0048016	inositol phosphate-mediated signaling		0.38	1000	2.23	19.1	4	169	PPP3CA,PPP3CB,PPP3R1,GSK3B
GO: Biological Process	GO:0070647	protein modification by small protein conjugation or removal		0.385	1000	2.26	19.3	9	1138	PIAS4,ARRB1,ABL1,ARRB2,TRIM25,FBXO7,MDM2,FYN,TRIM23
GO: Biological Process	GO:0071326	cellular response to monosaccharide stimulus		0.389	1000	2.27	19.4	4	170	ARRB1,PPP3CA,PPP3CB,PRKACA
GO: Biological Process	GO:0071236	cellular response to antibiotic		0.389	1000	2.27	19.4	4	170	ABL1,SRC,FBXO7,MDM2
GO: Biological Process	GO:0045786	negative regulation of cell cycle		0.39	1000	2.27	19.4	7	677	ABL1,BUB1,PRKACA,FBXO7,HRAS,MDM2,CDK2
GO: Biological Process	GO:1903707	negative regulation of hemopoiesis		0.406	1000	2.35	20.1	4	172	PIK3R1,FBXO7,LYN,ITPKB
GO: Biological Process	GO:0052547	regulation of peptidase activity		0.406	1000	2.35	20.1	6	483	ARRB1,ARRB2,SRC,MDM2,LYN,FYN
GO: Biological Process	GO:0002066	columnar/cuboidal epithelial cell development		0.406	1000	2.35	20.1	3	71	PAFAH1B1,SMO,GSK3B
GO: Biological Process	GO:1904589	regulation of protein import		0.406	1000	2.35	20.1	3	71	PIK3R1,SMO,MAPK1
GO: Biological Process	GO:0060485	mesenchyme development		0.409	1000	2.36	20.2	5	312	PPP3R1,SMO,MAPK1,MDM2,GSK3B
GO: Biological Process	GO:0035635	entry of bacterium into host cell		0.417	1000	2.4	20.6	2	15	SRC,GRB2
GO: Biological Process	GO:0050714	positive regulation of protein secretion		0.428	1000	2.46	21	5	315	ARRB1,ABL1,PPP3CB,SRC,PFKFB2
GO: Biological Process	GO:0051348	negative regulation of transferase activity		0.434	1000	2.49	21.3	5	316	ABL1,SRC,FBXO7,LYN,GSK3B
GO: Biological Process	GO:0060563	neuroepithelial cell differentiation		0.441	1000	2.51	21.5	3	73	ABL1,PAFAH1B1,ATOH1
GO: Biological Process	GO:0055025	positive regulation of cardiac muscle tissue development		0.441	1000	2.51	21.5	3	73	ARRB2,MAPK1,GSK3B
GO: Biological Process	GO:0014911	positive regulation of smooth muscle cell migration		0.441	1000	2.51	21.5	3	73	SRC,SMO,MDM2
GO: Biological Process	GO:0051017	actin filament bundle assembly		0.443	1000	2.52	21.6	4	176	ARRB1,ABL1,PIK3R1,SRC
GO: Biological Process	GO:0006816	calcium ion transport		0.448	1000	2.54	21.8	6	492	ABL1,ARRB2,PPP3CA,PRKACA,LYN,FYN
GO: Biological Process	GO:1903532	positive regulation of secretion by cell		0.453	1000	2.57	22	6	493	ARRB1,ABL1,PPP3CB,ITSN1,SRC,PFKFB2
GO: Biological Process	GO:0060537	muscle tissue development		0.458	1000	2.58	22	6	494	ARRB2,PPP3CA,SMO,MAPK1,PDLIM5,GSK3B
GO: Biological Process	GO:0043087	regulation of GTPase activity		0.458	1000	2.58	22	6	494	SMAP1,ARRB1,ARRB2,PAFAH1B1,HRAS,GSK3B
GO: Biological Process	GO:0002090	regulation of receptor internalization		0.459	1000	2.58	22	3	74	ARRB1,ARRB2,PPP3R1
GO: Biological Process	GO:0070613	regulation of protein processing		0.459	1000	2.58	22	3	74	SRC,PRKACA,MDM2
GO: Biological Process	GO:0001541	ovarian follicle development		0.459	1000	2.58	22	3	74	ARRB1,ARRB2,SRC
GO: Biological Process	GO:0003015	heart process		0.46	1000	2.58	22	5	320	PIK3R1,SRC,PRKACA,MDM2,FYN
GO: Biological Process	GO:1903169	regulation of calcium ion transmembrane transport		0.472	1000	2.64	22.6	4	179	ABL1,PRKACA,LYN,FYN
GO: Biological Process	GO:0046883	regulation of hormone secretion		0.473	1000	2.64	22.6	5	322	ARRB1,PPP3CA,PPP3CB,ITSN1,PFKFB2
GO: Biological Process	GO:0035791	platelet-derived growth factor receptor-beta signaling pathway		0.476	1000	2.64	22.6	2	16	ABL1,SRC
GO: Biological Process	GO:0098696	regulation of neurotransmitter receptor localization to postsynaptic specialization membrane		0.476	1000	2.64	22.6	2	16	HRAS,GSK3B
GO: Biological Process	GO:1903358	regulation of Golgi organization		0.476	1000	2.64	22.6	2	16	PDE4DIP,MAPK1
GO: Biological Process	GO:0071479	cellular response to ionizing radiation		0.477	1000	2.64	22.6	3	75	HRAS,GRB2,MDM2
GO: Biological Process	GO:0050808	synapse organization		0.478	1000	2.64	22.6	6	498	ABL1,ITSN1,PAFAH1B1,FYN,PDLIM5,GSK3B
GO: Biological Process	GO:0071322	cellular response to carbohydrate stimulus		0.482	1000	2.66	22.7	4	180	ARRB1,PPP3CA,PPP3CB,PRKACA
GO: Biological Process	GO:0061572	actin filament bundle organization		0.482	1000	2.66	22.7	4	180	ARRB1,ABL1,PIK3R1,SRC
GO: Biological Process	GO:0007093	mitotic cell cycle checkpoint		0.492	1000	2.71	23.2	4	181	BUB1,HRAS,MDM2,CDK2
GO: Biological Process	GO:1903317	regulation of protein maturation		0.496	1000	2.72	23.3	3	76	SRC,PRKACA,MDM2
GO: Biological Process	GO:0040007	growth		0.508	1000	2.79	23.8	9	1182	ABL1,PPP3CA,PPP3CB,PAFAH1B1,SRC,SMO,MAPK1,PDLIM5,GSK3B
GO: Biological Process	GO:0009314	response to radiation		0.519	1000	2.84	24.3	6	506	ARRB1,PIK3R1,HRAS,GRB2,MDM2,ZBTB1
GO: Biological Process	GO:0060402	calcium ion transport into cytosol		0.524	1000	2.85	24.4	4	184	ABL1,PRKACA,LYN,FYN
GO: Biological Process	GO:0009057	macromolecule catabolic process		0.524	1000	2.85	24.4	10	1453	ARRB1,ARRB2,TRIM25,CSNK1A1,PRKACA,FBXO7,MDM2,FYN,GSK3B,CDK2
GO: Biological Process	GO:0010821	regulation of mitochondrion organization		0.535	1000	2.9	24.8	4	185	ARRB2,PPP3R1,FBXO7,GSK3B
GO: Biological Process	GO:2001242	regulation of intrinsic apoptotic signaling pathway		0.535	1000	2.9	24.8	4	185	PIAS4,SRC,BUB1,MDM2
GO: Biological Process	GO:0002260	lymphocyte homeostasis		0.535	1000	2.9	24.8	3	78	ABL1,PPP3CB,LYN
GO: Biological Process	GO:0010977	negative regulation of neuron projection development		0.546	1000	2.94	25.2	4	186	PPP3CA,PAFAH1B1,MDM2,GSK3B
GO: Biological Process	GO:0043123	positive regulation of I-kappaB kinase/NF-kappaB signaling		0.546	1000	2.94	25.2	4	186	ABL1,TRIM25,ZDHHC17,FYN
GO: Biological Process	GO:0010656	negative regulation of muscle cell apoptotic process		0.556	1000	2.99	25.6	3	79	ARRB2,PIK3R1,GSK3B
GO: Biological Process	GO:0002683	negative regulation of immune system process		0.57	1000	3.06	26.2	6	515	ARRB2,PPP3CB,PIK3R1,FBXO7,LYN,ITPKB
GO: Biological Process	GO:0044265	cellular macromolecule catabolic process		0.571	1000	3.06	26.2	9	1201	ARRB1,ARRB2,TRIM25,CSNK1A1,PRKACA,FBXO7,MDM2,GSK3B,CDK2
GO: Biological Process	GO:0042391	regulation of membrane potential		0.582	1000	3.12	26.7	6	517	ABL1,ARRB2,PPP3CA,PAFAH1B1,SRC,GSK3B
GO: Biological Process	GO:0048754	branching morphogenesis of an epithelial tube		0.591	1000	3.16	27	4	190	ABL1,PPP3R1,SRC,SMO
GO: Biological Process	GO:0001764	neuron migration		0.603	1000	3.22	27.5	4	191	PAFAH1B1,ATOH1,FYN,GSK3B
GO: Biological Process	GO:0034392	negative regulation of smooth muscle cell apoptotic process		0.606	1000	3.22	27.6	2	18	ARRB2,GSK3B
GO: Biological Process	GO:2000641	regulation of early endosome to late endosome transport		0.606	1000	3.22	27.6	2	18	SRC,MAPK1
GO: Biological Process	GO:0043627	response to estrogen		0.62	1000	3.29	28.2	3	82	TRIM25,MAPK1,MDM2
GO: Biological Process	GO:0051100	negative regulation of binding		0.627	1000	3.32	28.4	4	193	ARRB2,PPP3CA,SMO,GSK3B
GO: Biological Process	GO:0061136	regulation of proteasomal protein catabolic process		0.639	1000	3.37	28.9	4	194	CSNK1A1,PRKACA,MDM2,GSK3B
GO: Biological Process	GO:0009408	response to heat		0.639	1000	3.37	28.9	4	194	PRKACA,MAPK1,LYN,GSK3B
GO: Biological Process	GO:0051881	regulation of mitochondrial membrane potential		0.642	1000	3.38	28.9	3	83	ABL1,SRC,GSK3B
GO: Biological Process	GO:0070373	negative regulation of ERK1 and ERK2 cascade		0.642	1000	3.38	28.9	3	83	ARRB1,ABL1,LYN
GO: Biological Process	GO:0051047	positive regulation of secretion		0.656	1000	3.45	29.5	6	529	ARRB1,ABL1,PPP3CB,ITSN1,SRC,PFKFB2
GO: Biological Process	GO:0061180	mammary gland epithelium development		0.665	1000	3.48	29.8	3	84	SRC,SMO,MAPK1
GO: Biological Process	GO:0071158	positive regulation of cell cycle arrest		0.665	1000	3.48	29.8	3	84	PRKACA,MDM2,CDK2
GO: Biological Process	GO:0070661	leukocyte proliferation		0.672	1000	3.51	30	5	348	ABL1,PPP3CB,LYN,FYN,GSK3B
GO: Biological Process	GO:0002031	G protein-coupled receptor internalization		0.676	1000	3.52	30.1	2	19	ARRB1,ARRB2
GO: Biological Process	GO:0050774	negative regulation of dendrite morphogenesis		0.676	1000	3.52	30.1	2	19	PPP3CA,GSK3B
GO: Biological Process	GO:0021543	pallium development		0.69	1000	3.58	30.6	4	198	PAFAH1B1,SMO,ATOH1,GSK3B
GO: Biological Process	GO:0099565	chemical synaptic transmission, postsynaptic		0.69	1000	3.58	30.6	4	198	ARRB2,PPP3CA,SRC,GSK3B
GO: Biological Process	GO:0051146	striated muscle cell differentiation		0.726	1000	3.76	32.2	5	354	ARRB2,PPP3CA,SMO,PDLIM5,GSK3B
GO: Biological Process	GO:0042698	ovulation cycle		0.737	1000	3.81	32.6	3	87	ARRB1,ARRB2,SRC
GO: Biological Process	GO:0060401	cytosolic calcium ion transport		0.743	1000	3.83	32.8	4	202	ABL1,PRKACA,LYN,FYN
GO: Biological Process	GO:0036035	osteoclast development		0.75	1000	3.86	33.1	2	20	PAFAH1B1,SRC
GO: Biological Process	GO:0045619	regulation of lymphocyte differentiation		0.757	1000	3.89	33.3	4	203	ABL1,FBXO7,ZBTB1,ITPKB
GO: Biological Process	GO:0031667	response to nutrient levels		0.759	1000	3.89	33.3	6	544	TRIM25,SRC,MAPK1,MDM2,FYN,HNRNPL
GO: Biological Process	GO:0032436	positive regulation of proteasomal ubiquitin-dependent protein catabolic process		0.761	1000	3.89	33.3	3	88	CSNK1A1,MDM2,GSK3B
GO: Biological Process	GO:0032024	positive regulation of insulin secretion		0.761	1000	3.89	33.3	3	88	ARRB1,PPP3CB,PFKFB2
GO: Biological Process	GO:0098542	defense response to other organism		0.762	1000	3.89	33.3	9	1250	ARRB2,TRIM25,SRC,PRKACA,HRAS,LYN,FYN,ZBTB1,TRIM23
GO: Biological Process	GO:0007568	aging		0.764	1000	3.89	33.3	5	358	ABL1,PPP3CA,HRAS,GRB2,MAPK1
GO: Biological Process	GO:0021766	hippocampus development		0.787	1000	4	34.3	3	89	PAFAH1B1,SMO,GSK3B
GO: Biological Process	GO:0010389	regulation of G2/M transition of mitotic cell cycle		0.8	1000	4.06	34.8	4	206	PAFAH1B1,PRKACA,CEP152,CDK2
GO: Biological Process	GO:0034644	cellular response to UV		0.813	1000	4.11	35.2	3	90	PIK3R1,MDM2,ZBTB1
GO: Biological Process	GO:2001235	positive regulation of apoptotic signaling pathway		0.814	1000	4.11	35.2	4	207	PIAS4,PPP3R1,BUB1,GSK3B
GO: Biological Process	GO:0050796	regulation of insulin secretion		0.814	1000	4.11	35.2	4	207	ARRB1,PPP3CA,PPP3CB,PFKFB2
GO: Biological Process	GO:0031349	positive regulation of defense response		0.819	1000	4.13	35.4	6	552	ARRB2,SRC,PRKACA,HRAS,LYN,FYN
GO: Biological Process	GO:0003323	type B pancreatic cell development		0.828	1000	4.16	35.6	2	21	SMO,GSK3B
GO: Biological Process	GO:0003283	atrial septum development		0.828	1000	4.16	35.6	2	21	SMO,MDM2
GO: Biological Process	GO:1904886	beta-catenin destruction complex disassembly		0.828	1000	4.16	35.6	2	21	CSNK1A1,GSK3B
GO: Biological Process	GO:0006650	glycerophospholipid metabolic process		0.843	1000	4.22	36.1	5	366	PTPN13,PIK3R1,PAFAH1B1,SRC,LYN
GO: Biological Process	GO:0002831	regulation of response to biotic stimulus		0.851	1000	4.25	36.4	6	556	ARRB2,SRC,PRKACA,HRAS,LYN,FYN
GO: Biological Process	GO:0060998	regulation of dendritic spine development		0.866	1000	4.33	37	3	92	ITSN1,PAFAH1B1,PDLIM5
GO: Biological Process	GO:0035051	cardiocyte differentiation		0.874	1000	4.36	37.3	4	211	ARRB2,MAPK1,PDLIM5,GSK3B
GO: Biological Process	GO:0032088	negative regulation of NF-kappaB transcription factor activity		0.894	1000	4.44	38	3	93	PIAS4,ARRB1,ARRB2
GO: Biological Process	GO:1901888	regulation of cell junction assembly		0.894	1000	4.44	38	3	93	ABL1,SRC,PRKACA
GO: Biological Process	GO:0010976	positive regulation of neuron projection development		0.896	1000	4.44	38	5	371	ITSN1,PAFAH1B1,LYN,FYN,GSK3B
GO: Biological Process	GO:0055002	striated muscle cell development		0.906	1000	4.48	38.3	4	213	PPP3CA,SMO,PDLIM5,GSK3B
GO: Biological Process	GO:0032956	regulation of actin cytoskeleton organization		0.907	1000	4.48	38.3	5	372	ABL1,PIK3R1,SPTAN1,HRAS,GRB2
GO: Biological Process	GO:0099170	postsynaptic modulation of chemical synaptic transmission		0.91	1000	4.48	38.3	2	22	PPP3CA,PPP3R1
GO: Biological Process	GO:2000251	positive regulation of actin cytoskeleton reorganization		0.91	1000	4.48	38.3	2	22	ABL1,HRAS
GO: Biological Process	GO:0030001	metal ion transport		0.914	1000	4.49	38.5	8	1022	ABL1,ARRB2,PPP3CA,PRKACA,ZDHHC17,LYN,FYN,CDK2
GO: Biological Process	GO:0051099	positive regulation of binding		0.921	1000	4.51	38.6	4	214	ARRB1,ABL1,GSK3B,HNRNPL
GO: Biological Process	GO:1903725	regulation of phospholipid metabolic process		0.922	1000	4.51	38.6	3	94	PIK3R1,SRC,LYN
GO: Biological Process	GO:0097061	dendritic spine organization		0.922	1000	4.51	38.6	3	94	PAFAH1B1,FYN,PDLIM5
GO: Biological Process	GO:0046677	response to antibiotic		0.929	1000	4.54	38.8	5	374	ABL1,SRC,FBXO7,MDM2,FYN
GO: Biological Process	GO:0050770	regulation of axonogenesis		0.938	1000	4.57	39.1	4	215	KIF13B,ABL1,PAFAH1B1,GSK3B
GO: Biological Process	GO:0043902	positive regulation of multi-organism process		0.942	1000	4.58	39.2	6	567	ARRB2,SRC,PRKACA,HRAS,LYN,FYN
GO: Biological Process	GO:0097711	ciliary basal body-plasma membrane docking		0.951	1000	4.6	39.4	3	95	PAFAH1B1,PRKACA,CEP152
GO: Biological Process	GO:0051279	regulation of release of sequestered calcium ion into cytosol		0.951	1000	4.6	39.4	3	95	ABL1,PRKACA,LYN
GO: Biological Process	GO:0048708	astrocyte differentiation		0.951	1000	4.6	39.4	3	95	ABL1,SMO,MAPK1
GO: Biological Process	GO:0051961	negative regulation of nervous system development		0.951	1000	4.6	39.4	5	376	PPP3CA,PAFAH1B1,PRKACA,MDM2,GSK3B
GO: Biological Process	GO:0099072	regulation of postsynaptic membrane neurotransmitter receptor levels		0.98	1000	4.73	40.5	3	96	PPP3R1,HRAS,GSK3B
GO: Biological Process	GO:0031032	actomyosin structure organization		0.987	1000	4.75	40.6	4	218	ARRB1,ABL1,PIK3R1,SRC
GO: Biological Process	GO:0050806	positive regulation of synaptic transmission		0.987	1000	4.75	40.6	4	218	ABL1,ARRB2,MAPK1,GSK3B
GO: Biological Process	GO:0001911	negative regulation of leukocyte mediated cytotoxicity		0.995	1000	4.78	40.9	2	23	ARRB2,PPP3CB
GO: Biological Process	GO:0045861	negative regulation of proteolysis		1.02	1000	4.9	41.9	5	382	ARRB1,ARRB2,PIK3R1,SRC,MDM2
GO: Biological Process	GO:0016049	cell growth		1.03	1000	4.93	42.2	6	577	ABL1,PPP3CB,PAFAH1B1,SMO,PDLIM5,GSK3B
GO: Biological Process	GO:0009894	regulation of catabolic process		1.04	1000	4.93	42.2	8	1042	ABL1,CSNK1A1,PRKACA,FBXO7,PFKFB2,MDM2,FYN,GSK3B
GO: Biological Process	GO:0043112	receptor metabolic process		1.04	1000	4.93	42.2	4	221	ARRB1,ARRB2,PPP3R1,GRB2
GO: Biological Process	GO:0071222	cellular response to lipopolysaccharide		1.04	1000	4.93	42.2	4	221	ABL1,SRC,MAPK1,LYN
GO: Biological Process	GO:0046488	phosphatidylinositol metabolic process		1.04	1000	4.93	42.2	4	221	PTPN13,PIK3R1,SRC,LYN
GO: Biological Process	GO:0048771	tissue remodeling		1.04	1000	4.93	42.2	4	221	PPP3CA,SRC,MDM2,GSK3B
GO: Biological Process	GO:0003006	developmental process involved in reproduction		1.05	1000	4.97	42.5	7	800	ARRB1,ARRB2,PAFAH1B1,SRC,PRKACA,GRB2,MAPK1
GO: Biological Process	GO:0031396	regulation of protein ubiquitination		1.06	1000	5	42.8	4	222	ARRB1,ABL1,ARRB2,FYN
GO: Biological Process	GO:1903708	positive regulation of hemopoiesis		1.07	1000	5.06	43.3	4	223	SMAP1,ZBTB1,GSK3B,ITPKB
GO: Biological Process	GO:1902749	regulation of cell cycle G2/M phase transition		1.07	1000	5.06	43.3	4	223	PAFAH1B1,PRKACA,CEP152,CDK2
GO: Biological Process	GO:1902683	regulation of receptor localization to synapse		1.08	1000	5.11	43.7	2	24	HRAS,GSK3B
GO: Biological Process	GO:0051052	regulation of DNA metabolic process		1.11	1000	5.2	44.5	5	389	ARRB2,SRC,MAPK1,GSK3B,CDK2
GO: Biological Process	GO:0031331	positive regulation of cellular catabolic process		1.12	1000	5.25	44.9	5	390	CSNK1A1,FBXO7,PFKFB2,MDM2,GSK3B
GO: Biological Process	GO:0006898	receptor-mediated endocytosis		1.12	1000	5.25	44.9	5	390	SMAP1,ARRB1,ARRB2,PPP3R1,GRB2
GO: Biological Process	GO:0046854	phosphatidylinositol phosphorylation		1.14	1000	5.31	45.5	3	101	PIK3R1,SRC,LYN
GO: Biological Process	GO:0072359	circulatory system development		1.14	1000	5.33	45.6	9	1323	ABL1,ARRB2,PPP3CB,PPP3R1,SMO,MAPK1,MDM2,PDLIM5,GSK3B
GO: Biological Process	GO:0071219	cellular response to molecule of bacterial origin		1.15	1000	5.34	45.7	4	227	ABL1,SRC,MAPK1,LYN
GO: Biological Process	GO:1903050	regulation of proteolysis involved in cellular protein catabolic process		1.15	1000	5.34	45.7	4	227	CSNK1A1,PRKACA,MDM2,GSK3B
GO: Biological Process	GO:0019221	cytokine-mediated signaling pathway		1.16	1000	5.39	46.1	7	814	PIAS4,TRIM25,PIK3R1,PAFAH1B1,PRKACA,GRB2,FYN
GO: Biological Process	GO:0055001	muscle cell development		1.17	1000	5.4	46.2	4	228	PPP3CA,SMO,PDLIM5,GSK3B
GO: Biological Process	GO:0048010	vascular endothelial growth factor receptor signaling pathway		1.17	1000	5.4	46.2	3	102	PIK3R1,SRC,FYN
GO: Biological Process	GO:0048636	positive regulation of muscle organ development		1.17	1000	5.4	46.2	3	102	ARRB2,MAPK1,GSK3B
GO: Biological Process	GO:0045844	positive regulation of striated muscle tissue development		1.17	1000	5.4	46.2	3	102	ARRB2,MAPK1,GSK3B
GO: Biological Process	GO:0060396	growth hormone receptor signaling pathway		1.18	1000	5.43	46.5	2	25	PIK3R1,LYN
GO: Biological Process	GO:2000060	positive regulation of ubiquitin-dependent protein catabolic process		1.2	1000	5.53	47.3	3	103	CSNK1A1,MDM2,GSK3B
GO: Biological Process	GO:1901863	positive regulation of muscle tissue development		1.2	1000	5.53	47.3	3	103	ARRB2,MAPK1,GSK3B
GO: Biological Process	GO:0002703	regulation of leukocyte mediated immunity		1.2	1000	5.53	47.3	4	230	ARRB2,PPP3CB,LYN,ZBTB1
GO: Biological Process	GO:0060562	epithelial tube morphogenesis		1.21	1000	5.55	47.5	5	397	ABL1,PPP3R1,SRC,PRKACA,SMO
GO: Biological Process	GO:0006006	glucose metabolic process		1.22	1000	5.6	47.9	4	231	PIK3R1,SRC,PFKFB2,GSK3B
GO: Biological Process	GO:0042127	regulation of cell population proliferation		1.23	1000	5.6	47.9	11	1921	ARRB1,ABL1,PIK3R1,PRKACA,HRAS,SMO,MAPK1,MDM2,LYN,GSK3B,CDK2
GO: Biological Process	GO:0043900	regulation of multi-organism process		1.25	1000	5.72	48.9	7	825	ARRB2,TRIM25,SRC,PRKACA,HRAS,LYN,FYN
GO: Biological Process	GO:0000075	cell cycle checkpoint		1.26	1000	5.74	49.1	4	233	BUB1,HRAS,MDM2,CDK2
GO: Biological Process	GO:0048639	positive regulation of developmental growth		1.26	1000	5.74	49.1	4	233	PAFAH1B1,SMO,MAPK1,GSK3B
GO: Biological Process	GO:0045638	negative regulation of myeloid cell differentiation		1.27	1000	5.75	49.2	3	105	PIK3R1,LYN,ITPKB
GO: Biological Process	GO:0071378	cellular response to growth hormone stimulus		1.27	1000	5.75	49.2	2	26	PIK3R1,LYN
GO: Biological Process	GO:0099010	modification of postsynaptic structure		1.27	1000	5.75	49.2	2	26	ITSN1,GSK3B
GO: Biological Process	GO:0051882	mitochondrial depolarization		1.27	1000	5.75	49.2	2	26	ABL1,SRC
GO: Biological Process	GO:1903649	regulation of cytoplasmic transport		1.27	1000	5.75	49.2	2	26	SRC,MAPK1
GO: Biological Process	GO:0060291	long-term synaptic potentiation		1.31	1000	5.88	50.3	3	106	ABL1,MAPK1,GSK3B
GO: Biological Process	GO:0043410	positive regulation of MAPK cascade		1.34	1000	6.02	51.5	6	607	ARRB1,ABL1,ARRB2,SRC,HRAS,MAPK1
GO: Biological Process	GO:1904035	regulation of epithelial cell apoptotic process		1.34	1000	6.02	51.5	3	107	PIAS4,ABL1,ARRB2
GO: Biological Process	GO:0010810	regulation of cell-substrate adhesion		1.34	1000	6.03	51.6	4	237	ABL1,PIK3R1,SRC,GSK3B
GO: Biological Process	GO:0051091	positive regulation of DNA-binding transcription factor activity		1.35	1000	6.04	51.7	6	608	ABL1,PPP3CA,TRIM25,SMO,ZDHHC17,FYN
GO: Biological Process	GO:0010038	response to metal ion		1.35	1000	6.05	51.8	5	407	PPP3CA,MAPK1,MDM2,GSK3B,ITPKB
GO: Biological Process	GO:0031342	negative regulation of cell killing		1.37	1000	6.11	52.3	2	27	ARRB2,PPP3CB
GO: Biological Process	GO:0002068	glandular epithelial cell development		1.37	1000	6.11	52.3	2	27	SMO,GSK3B
GO: Biological Process	GO:0003309	type B pancreatic cell differentiation		1.37	1000	6.11	52.3	2	27	SMO,GSK3B
GO: Biological Process	GO:0010564	regulation of cell cycle process		1.38	1000	6.14	52.5	7	839	PAFAH1B1,BUB1,PRKACA,FBXO7,CEP152,MDM2,CDK2
GO: Biological Process	GO:0043281	regulation of cysteine-type endopeptidase activity involved in apoptotic process		1.39	1000	6.15	52.6	4	239	ARRB1,ARRB2,SRC,MDM2
GO: Biological Process	GO:0010817	regulation of hormone levels		1.39	1000	6.17	52.8	6	612	ARRB1,PPP3CA,PPP3CB,ITSN1,PFKFB2,LYN
GO: Biological Process	GO:0072594	establishment of protein localization to organelle		1.39	1000	6.17	52.8	6	612	PPP3CA,PPP3R1,PIK3R1,FBXO7,SMO,MAPK1
GO: Biological Process	GO:0042176	regulation of protein catabolic process		1.4	1000	6.17	52.8	5	410	CSNK1A1,PRKACA,MDM2,FYN,GSK3B
GO: Biological Process	GO:0022414	reproductive process		1.41	1000	6.22	53.2	10	1651	DUSP13,ARRB1,ARRB2,PAFAH1B1,SRC,BUB1,PRKACA,GRB2,MAPK1,CDK2
GO: Biological Process	GO:0048646	anatomical structure formation involved in morphogenesis		1.42	1000	6.26	53.6	9	1365	ABL1,PPP3CB,PPP3R1,PAFAH1B1,PRKACA,GRB2,SMO,MAPK1,GSK3B
GO: Biological Process	GO:0000003	reproduction		1.43	1000	6.29	53.8	10	1654	DUSP13,ARRB1,ARRB2,PAFAH1B1,SRC,BUB1,PRKACA,GRB2,MAPK1,CDK2
GO: Biological Process	GO:0007160	cell-matrix adhesion		1.45	1000	6.36	54.4	4	242	ABL1,PIK3R1,SRC,GSK3B
GO: Biological Process	GO:0048762	mesenchymal cell differentiation		1.45	1000	6.36	54.4	4	242	PPP3R1,SMO,MAPK1,GSK3B
GO: Biological Process	GO:0035265	organ growth		1.47	1000	6.44	55.1	4	243	SMO,MAPK1,PDLIM5,GSK3B
GO: Biological Process	GO:0030073	insulin secretion		1.47	1000	6.44	55.1	4	243	ARRB1,PPP3CA,PPP3CB,PFKFB2
GO: Biological Process	GO:0036120	cellular response to platelet-derived growth factor stimulus		1.48	1000	6.45	55.2	2	28	SRC,FYN
GO: Biological Process	GO:0032092	positive regulation of protein binding		1.49	1000	6.49	55.6	3	111	ARRB1,ABL1,GSK3B
GO: Biological Process	GO:0043122	regulation of I-kappaB kinase/NF-kappaB signaling		1.52	1000	6.61	56.5	4	245	ABL1,TRIM25,ZDHHC17,FYN
GO: Biological Process	GO:0032535	regulation of cellular component size		1.52	1000	6.61	56.6	5	418	ABL1,SPTAN1,PAFAH1B1,GRB2,GSK3B
GO: Biological Process	GO:0071156	regulation of cell cycle arrest		1.53	1000	6.62	56.7	3	112	PRKACA,MDM2,CDK2
GO: Biological Process	GO:0014910	regulation of smooth muscle cell migration		1.53	1000	6.62	56.7	3	112	SRC,SMO,MDM2
GO: Biological Process	GO:0022412	cellular process involved in reproduction in multicellular organism		1.54	1000	6.65	56.9	5	419	ARRB1,ARRB2,PAFAH1B1,SRC,PRKACA
GO: Biological Process	GO:0018108	peptidyl-tyrosine phosphorylation		1.55	1000	6.71	57.4	5	420	ABL1,ARRB2,SRC,LYN,FYN
GO: Biological Process	GO:0002027	regulation of heart rate		1.57	1000	6.76	57.8	3	113	PIK3R1,PRKACA,MDM2
GO: Biological Process	GO:1901800	positive regulation of proteasomal protein catabolic process		1.57	1000	6.76	57.8	3	113	CSNK1A1,MDM2,GSK3B
GO: Biological Process	GO:0002029	desensitization of G protein-coupled receptor signaling pathway		1.59	1000	6.78	58.1	2	29	ARRB1,ARRB2
GO: Biological Process	GO:0022401	negative adaptation of signaling pathway		1.59	1000	6.78	58.1	2	29	ARRB1,ARRB2
GO: Biological Process	GO:1904754	positive regulation of vascular associated smooth muscle cell migration		1.59	1000	6.78	58.1	2	29	SMO,MDM2
GO: Biological Process	GO:0036119	response to platelet-derived growth factor		1.59	1000	6.78	58.1	2	29	SRC,FYN
GO: Biological Process	GO:0018212	peptidyl-tyrosine modification		1.6	1000	6.85	58.6	5	423	ABL1,ARRB2,SRC,LYN,FYN
GO: Biological Process	GO:1902106	negative regulation of leukocyte differentiation		1.61	1000	6.87	58.8	3	114	PIK3R1,FBXO7,LYN
GO: Biological Process	GO:0048638	regulation of developmental growth		1.62	1000	6.91	59.1	5	424	ABL1,PAFAH1B1,SMO,MAPK1,GSK3B
GO: Biological Process	GO:0030516	regulation of axon extension		1.65	1000	7.01	60	3	115	ABL1,PAFAH1B1,GSK3B
GO: Biological Process	GO:0008630	intrinsic apoptotic signaling pathway in response to DNA damage		1.65	1000	7.01	60	3	115	PIAS4,ABL1,PIK3R1
GO: Biological Process	GO:0032147	activation of protein kinase activity		1.65	1000	7.02	60.1	5	426	ARRB1,ABL1,SRC,PRKACA,MAPK1
GO: Biological Process	GO:0097191	extrinsic apoptotic signaling pathway		1.66	1000	7.03	60.2	4	251	PIK3R1,SRC,FYN,GSK3B
GO: Biological Process	GO:0031669	cellular response to nutrient levels		1.68	1000	7.12	61	4	252	MAPK1,MDM2,FYN,HNRNPL
GO: Biological Process	GO:0032970	regulation of actin filament-based process		1.69	1000	7.13	61	5	428	ABL1,PIK3R1,SPTAN1,HRAS,GRB2
GO: Biological Process	GO:0031329	regulation of cellular catabolic process		1.69	1000	7.13	61	7	869	ABL1,CSNK1A1,PRKACA,FBXO7,PFKFB2,MDM2,GSK3B
GO: Biological Process	GO:0021904	dorsal/ventral neural tube patterning		1.7	1000	7.13	61	2	30	PRKACA,SMO
GO: Biological Process	GO:0035883	enteroendocrine cell differentiation		1.7	1000	7.13	61	2	30	SMO,GSK3B
GO: Biological Process	GO:0023058	adaptation of signaling pathway		1.81	1000	7.59	65	2	31	ARRB1,ARRB2
GO: Biological Process	GO:0002092	positive regulation of receptor internalization		1.81	1000	7.59	65	2	31	ARRB1,ARRB2
GO: Biological Process	GO:0030855	epithelial cell differentiation		1.82	1000	7.6	65	7	880	ABL1,PPP3R1,PAFAH1B1,SMO,CEP152,ATOH1,GSK3B
GO: Biological Process	GO:0014909	smooth muscle cell migration		1.82	1000	7.6	65	3	119	SRC,SMO,MDM2
GO: Biological Process	GO:0021761	limbic system development		1.82	1000	7.6	65	3	119	PAFAH1B1,SMO,GSK3B
GO: Biological Process	GO:0010822	positive regulation of mitochondrion organization		1.86	1000	7.76	66.4	3	120	PPP3R1,FBXO7,GSK3B
GO: Biological Process	GO:0055024	regulation of cardiac muscle tissue development		1.86	1000	7.76	66.4	3	120	ARRB2,MAPK1,GSK3B
GO: Biological Process	GO:0000086	G2/M transition of mitotic cell cycle		1.89	1000	7.84	67.1	4	260	PAFAH1B1,PRKACA,CEP152,CDK2
GO: Biological Process	GO:1903362	regulation of cellular protein catabolic process		1.89	1000	7.84	67.1	4	260	CSNK1A1,PRKACA,MDM2,GSK3B
GO: Biological Process	GO:0006469	negative regulation of protein kinase activity		1.91	1000	7.94	67.9	4	261	ABL1,FBXO7,LYN,GSK3B
GO: Biological Process	GO:0071480	cellular response to gamma radiation		1.93	1000	7.99	68.3	2	32	HRAS,MDM2
GO: Biological Process	GO:0060079	excitatory postsynaptic potential		1.95	1000	8.04	68.8	3	122	ARRB2,PPP3CA,GSK3B
GO: Biological Process	GO:0060996	dendritic spine development		1.95	1000	8.04	68.8	3	122	ITSN1,PAFAH1B1,PDLIM5
GO: Biological Process	GO:0046834	lipid phosphorylation		1.95	1000	8.04	68.8	3	122	PIK3R1,SRC,LYN
GO: Biological Process	GO:0071396	cellular response to lipid		1.95	1000	8.04	68.8	6	654	ABL1,ARRB2,SRC,SMO,MAPK1,LYN
GO: Biological Process	GO:2001234	negative regulation of apoptotic signaling pathway		1.97	1000	8.09	69.2	4	263	ARRB2,SRC,MDM2,FYN
GO: Biological Process	GO:1901991	negative regulation of mitotic cell cycle phase transition		1.99	1000	8.14	69.7	4	264	BUB1,FBXO7,MDM2,CDK2
GO: Biological Process	GO:0099003	vesicle-mediated transport in synapse		2.02	1000	8.14	69.7	4	265	PPP3CB,PPP3R1,ITSN1,GSK3B
GO: Biological Process	GO:0010951	negative regulation of endopeptidase activity		2.02	1000	8.14	69.7	4	265	ARRB1,ARRB2,SRC,MDM2
GO: Biological Process	GO:0002332	transitional stage B cell differentiation		2.04	1000	8.14	69.7	1	1	ABL1
GO: Biological Process	GO:0072036	mesenchymal to epithelial transition involved in renal vesicle formation		2.04	1000	8.14	69.7	1	1	SMO
GO: Biological Process	GO:0045633	positive regulation of mechanoreceptor differentiation		2.04	1000	8.14	69.7	1	1	ATOH1
GO: Biological Process	GO:0045609	positive regulation of inner ear auditory receptor cell differentiation		2.04	1000	8.14	69.7	1	1	ATOH1
GO: Biological Process	GO:0071301	cellular response to vitamin B1		2.04	1000	8.14	69.7	1	1	MDM2
GO: Biological Process	GO:0042668	auditory receptor cell fate determination		2.04	1000	8.14	69.7	1	1	ATOH1
GO: Biological Process	GO:1904531	positive regulation of actin filament binding		2.04	1000	8.14	69.7	1	1	ABL1
GO: Biological Process	GO:2000174	regulation of pro-T cell differentiation		2.04	1000	8.14	69.7	1	1	ZBTB1
GO: Biological Process	GO:0072285	mesenchymal to epithelial transition involved in metanephric renal vesicle formation		2.04	1000	8.14	69.7	1	1	SMO
GO: Biological Process	GO:0007371	ventral midline determination		2.04	1000	8.14	69.7	1	1	SMO
GO: Biological Process	GO:2000176	positive regulation of pro-T cell differentiation		2.04	1000	8.14	69.7	1	1	ZBTB1
GO: Biological Process	GO:1905430	cellular response to glycine		2.04	1000	8.14	69.7	1	1	FYN
GO: Biological Process	GO:0060245	detection of cell density		2.04	1000	8.14	69.7	1	1	SMO
GO: Biological Process	GO:1904618	positive regulation of actin binding		2.04	1000	8.14	69.7	1	1	ABL1
GO: Biological Process	GO:0000304	response to singlet oxygen		2.04	1000	8.14	69.7	1	1	FYN
GO: Biological Process	GO:0002333	transitional one stage B cell differentiation		2.04	1000	8.14	69.7	1	1	ABL1
GO: Biological Process	GO:2000982	positive regulation of inner ear receptor cell differentiation		2.04	1000	8.14	69.7	1	1	ATOH1
GO: Biological Process	GO:1904404	response to formaldehyde		2.04	1000	8.14	69.7	1	1	MDM2
GO: Biological Process	GO:0006644	phospholipid metabolic process		2.04	1000	8.14	69.7	5	447	PTPN13,PIK3R1,PAFAH1B1,SRC,LYN
GO: Biological Process	GO:0033688	regulation of osteoblast proliferation		2.05	1000	8.14	69.7	2	33	ABL1,GSK3B
GO: Biological Process	GO:0090314	positive regulation of protein targeting to membrane		2.05	1000	8.14	69.7	2	33	HRAS,FYN
GO: Biological Process	GO:0010800	positive regulation of peptidyl-threonine phosphorylation		2.05	1000	8.14	69.7	2	33	MAPK1,GSK3B
GO: Biological Process	GO:0008585	female gonad development		2.09	1000	8.3	71.1	3	125	ARRB1,ARRB2,SRC
GO: Biological Process	GO:0097237	cellular response to toxic substance		2.14	1000	8.45	72.3	4	269	ABL1,SRC,FBXO7,MDM2
GO: Biological Process	GO:0070302	regulation of stress-activated protein kinase signaling cascade		2.14	1000	8.45	72.3	4	269	PAFAH1B1,HRAS,MAPK1,LYN
GO: Biological Process	GO:1902473	regulation of protein localization to synapse		2.18	1000	8.57	73.4	2	34	HRAS,GSK3B
GO: Biological Process	GO:0099645	neurotransmitter receptor localization to postsynaptic specialization membrane		2.18	1000	8.57	73.4	2	34	HRAS,GSK3B
GO: Biological Process	GO:0099633	protein localization to postsynaptic specialization membrane		2.18	1000	8.57	73.4	2	34	HRAS,GSK3B
GO: Biological Process	GO:0099175	regulation of postsynapse organization		2.19	1000	8.62	73.7	3	127	PAFAH1B1,FYN,PDLIM5
GO: Biological Process	GO:0045665	negative regulation of neuron differentiation		2.19	1000	8.62	73.8	4	271	PPP3CA,PAFAH1B1,MDM2,GSK3B
GO: Biological Process	GO:0003300	cardiac muscle hypertrophy		2.24	1000	8.76	75	3	128	PPP3CA,PDLIM5,GSK3B
GO: Biological Process	GO:1901216	positive regulation of neuron death		2.24	1000	8.76	75	3	128	ABL1,FYN,GSK3B
GO: Biological Process	GO:0051149	positive regulation of muscle cell differentiation		2.24	1000	8.76	75	3	128	ABL1,ARRB2,GSK3B
GO: Biological Process	GO:0019318	hexose metabolic process		2.25	1000	8.8	75.3	4	273	PIK3R1,SRC,PFKFB2,GSK3B
GO: Biological Process	GO:0055017	cardiac muscle tissue growth		2.29	1000	8.9	76.2	3	129	MAPK1,PDLIM5,GSK3B
GO: Biological Process	GO:0032434	regulation of proteasomal ubiquitin-dependent protein catabolic process		2.29	1000	8.9	76.2	3	129	CSNK1A1,MDM2,GSK3B
GO: Biological Process	GO:0021782	glial cell development		2.29	1000	8.9	76.2	3	129	PPP3R1,SMO,LYN
GO: Biological Process	GO:0050853	B cell receptor signaling pathway		2.29	1000	8.9	76.2	3	129	ABL1,MAPK1,LYN
GO: Biological Process	GO:1903052	positive regulation of proteolysis involved in cellular protein catabolic process		2.34	1000	9.03	77.2	3	130	CSNK1A1,MDM2,GSK3B
GO: Biological Process	GO:0046545	development of primary female sexual characteristics		2.34	1000	9.03	77.2	3	130	ARRB1,ARRB2,SRC
GO: Biological Process	GO:2000134	negative regulation of G1/S transition of mitotic cell cycle		2.34	1000	9.03	77.2	3	130	FBXO7,MDM2,CDK2
GO: Biological Process	GO:0031503	protein-containing complex localization		2.34	1000	9.03	77.2	6	678	PPP3R1,PAFAH1B1,PRKACA,HRAS,CEP152,GSK3B
GO: Biological Process	GO:0051321	meiotic cell cycle		2.34	1000	9.03	77.2	4	276	DUSP13,BUB1,PRKACA,CDK2
GO: Biological Process	GO:1903046	meiotic cell cycle process		2.34	1000	9.03	77.2	4	276	DUSP13,BUB1,PRKACA,CDK2
GO: Biological Process	GO:0140013	meiotic nuclear division		2.34	1000	9.03	77.2	4	276	DUSP13,BUB1,PRKACA,CDK2
GO: Biological Process	GO:0010466	negative regulation of peptidase activity		2.37	1000	9.13	78.2	4	277	ARRB1,ARRB2,SRC,MDM2
GO: Biological Process	GO:0009896	positive regulation of catabolic process		2.38	1000	9.14	78.2	5	463	CSNK1A1,FBXO7,PFKFB2,MDM2,GSK3B
GO: Biological Process	GO:0061387	regulation of extent of cell growth		2.39	1000	9.16	78.4	3	131	ABL1,PAFAH1B1,GSK3B
GO: Biological Process	GO:0010906	regulation of glucose metabolic process		2.39	1000	9.16	78.4	3	131	SRC,PFKFB2,GSK3B
GO: Biological Process	GO:0048598	embryonic morphogenesis		2.39	1000	9.16	78.4	6	681	ABL1,PRKACA,GRB2,SMO,ATOH1,MAPK1
GO: Biological Process	GO:0110053	regulation of actin filament organization		2.41	1000	9.19	78.7	4	278	ABL1,PIK3R1,SPTAN1,GRB2
GO: Biological Process	GO:0010959	regulation of metal ion transport		2.42	1000	9.25	79.1	5	465	ABL1,ARRB2,PRKACA,LYN,FYN
GO: Biological Process	GO:0043552	positive regulation of phosphatidylinositol 3-kinase activity		2.44	1000	9.26	79.3	2	36	SRC,LYN
GO: Biological Process	GO:0001782	B cell homeostasis		2.44	1000	9.26	79.3	2	36	ABL1,LYN
GO: Biological Process	GO:0044839	cell cycle G2/M phase transition		2.44	1000	9.26	79.3	4	279	PAFAH1B1,PRKACA,CEP152,CDK2
GO: Biological Process	GO:0014897	striated muscle hypertrophy		2.44	1000	9.27	79.3	3	132	PPP3CA,PDLIM5,GSK3B
GO: Biological Process	GO:0001736	establishment of planar polarity		2.44	1000	9.27	79.3	3	132	ABL1,ARRB2,PAFAH1B1
GO: Biological Process	GO:0030217	T cell differentiation		2.47	1000	9.35	80	4	280	ABL1,PPP3CB,ZBTB1,ITPKB
GO: Biological Process	GO:0014812	muscle cell migration		2.5	1000	9.43	80.7	3	133	SRC,SMO,MDM2
GO: Biological Process	GO:0007164	establishment of tissue polarity		2.5	1000	9.43	80.7	3	133	ABL1,ARRB2,PAFAH1B1
GO: Biological Process	GO:0007249	I-kappaB kinase/NF-kappaB signaling		2.5	1000	9.43	80.7	4	281	ABL1,TRIM25,ZDHHC17,FYN
GO: Biological Process	GO:0048863	stem cell differentiation		2.53	1000	9.54	81.7	4	282	ABL1,SMO,MAPK1,GSK3B
GO: Biological Process	GO:0032103	positive regulation of response to external stimulus		2.54	1000	9.55	81.7	6	689	ARRB2,SRC,PRKACA,HRAS,LYN,FYN
GO: Biological Process	GO:0014896	muscle hypertrophy		2.55	1000	9.58	82	3	134	PPP3CA,PDLIM5,GSK3B
GO: Biological Process	GO:1901030	positive regulation of mitochondrial outer membrane permeabilization involved in apoptotic signaling pathway		2.57	1000	9.63	82.4	2	37	PPP3R1,GSK3B
GO: Biological Process	GO:0033687	osteoblast proliferation		2.57	1000	9.63	82.4	2	37	ABL1,GSK3B
GO: Biological Process	GO:2000171	negative regulation of dendrite development		2.57	1000	9.63	82.4	2	37	PPP3CA,GSK3B
GO: Biological Process	GO:0019637	organophosphate metabolic process		2.58	1000	9.65	82.6	8	1203	PTPN13,PIK3R1,PAFAH1B1,SRC,PFKFB2,MAPK1,LYN,ITPKB
GO: Biological Process	GO:0033673	negative regulation of kinase activity		2.6	1000	9.68	82.8	4	284	ABL1,FBXO7,LYN,GSK3B
GO: Biological Process	GO:0043406	positive regulation of MAP kinase activity		2.6	1000	9.68	82.8	4	284	ARRB1,SRC,HRAS,MAPK1
GO: Biological Process	GO:1901988	negative regulation of cell cycle phase transition		2.6	1000	9.68	82.8	4	284	BUB1,FBXO7,MDM2,CDK2
GO: Biological Process	GO:0046486	glycerolipid metabolic process		2.66	1000	9.88	84.5	5	475	PTPN13,PIK3R1,PAFAH1B1,SRC,LYN
GO: Biological Process	GO:0048738	cardiac muscle tissue development		2.67	1000	9.9	84.7	4	286	ARRB2,MAPK1,PDLIM5,GSK3B
GO: Biological Process	GO:0003230	cardiac atrium development		2.71	1000	10	85.8	2	38	SMO,MDM2
GO: Biological Process	GO:0048011	neurotrophin TRK receptor signaling pathway		2.71	1000	10	85.8	2	38	SRC,GRB2
GO: Biological Process	GO:2000727	positive regulation of cardiac muscle cell differentiation		2.71	1000	10	85.8	2	38	ARRB2,GSK3B
GO: Biological Process	GO:1902807	negative regulation of cell cycle G1/S phase transition		2.72	1000	10	85.8	3	137	FBXO7,MDM2,CDK2
GO: Biological Process	GO:0031023	microtubule organizing center organization		2.72	1000	10	85.8	3	137	PAFAH1B1,CEP152,CDK2
GO: Biological Process	GO:0033002	muscle cell proliferation		2.73	1000	10.1	86.2	4	288	PIK3R1,MAPK1,MDM2,GSK3B
GO: Biological Process	GO:0014902	myotube differentiation		2.77	1000	10.2	87.2	3	138	PPP3CA,SMO,GSK3B
GO: Biological Process	GO:0060419	heart growth		2.77	1000	10.2	87.2	3	138	MAPK1,PDLIM5,GSK3B
GO: Biological Process	GO:0007517	muscle organ development		2.78	1000	10.2	87.3	5	480	ARRB2,PPP3CA,SMO,MAPK1,GSK3B
GO: Biological Process	GO:0002761	regulation of myeloid leukocyte differentiation		2.83	1000	10.4	88.7	3	139	PIK3R1,LYN,GSK3B
GO: Biological Process	GO:1904375	regulation of protein localization to cell periphery		2.83	1000	10.4	88.7	3	139	PIK3R1,HRAS,GSK3B
GO: Biological Process	GO:0021537	telencephalon development		2.84	1000	10.4	88.8	4	291	PAFAH1B1,SMO,ATOH1,GSK3B
GO: Biological Process	GO:0007099	centriole replication		2.86	1000	10.4	89.3	2	39	CEP152,CDK2
GO: Biological Process	GO:0071482	cellular response to light stimulus		2.89	1000	10.5	90	3	140	PIK3R1,MDM2,ZBTB1
GO: Biological Process	GO:0051209	release of sequestered calcium ion into cytosol		2.89	1000	10.5	90	3	140	ABL1,PRKACA,LYN
GO: Biological Process	GO:0043254	regulation of protein-containing complex assembly		2.91	1000	10.6	90.5	5	485	ABL1,SPTAN1,SRC,GRB2,GSK3B
GO: Biological Process	GO:1905332	positive regulation of morphogenesis of an epithelium		3	1000	10.8	92.3	2	40	ABL1,SMO
GO: Biological Process	GO:0090313	regulation of protein targeting to membrane		3	1000	10.8	92.3	2	40	HRAS,FYN
GO: Biological Process	GO:2000249	regulation of actin cytoskeleton reorganization		3	1000	10.8	92.3	2	40	ABL1,HRAS
GO: Biological Process	GO:0060416	response to growth hormone		3	1000	10.8	92.3	2	40	PIK3R1,LYN
GO: Biological Process	GO:0045022	early endosome to late endosome transport		3	1000	10.8	92.3	2	40	SRC,MAPK1
GO: Biological Process	GO:0090218	positive regulation of lipid kinase activity		3	1000	10.8	92.3	2	40	SRC,LYN
GO: Biological Process	GO:0048741	skeletal muscle fiber development		3	1000	10.8	92.3	2	40	PPP3CA,SMO
GO: Biological Process	GO:0030260	entry into host cell		3	1000	10.8	92.3	3	142	TRIM25,SRC,GRB2
GO: Biological Process	GO:0044409	entry into host		3	1000	10.8	92.3	3	142	TRIM25,SRC,GRB2
GO: Biological Process	GO:0051283	negative regulation of sequestering of calcium ion		3	1000	10.8	92.3	3	142	ABL1,PRKACA,LYN
GO: Biological Process	GO:0008637	apoptotic mitochondrial changes		3	1000	10.8	92.3	3	142	ARRB2,PPP3R1,GSK3B
GO: Biological Process	GO:0048609	multicellular organismal reproductive process		3.04	1000	10.9	93.2	7	964	DUSP13,ARRB1,ARRB2,PAFAH1B1,SRC,PRKACA,MAPK1
GO: Biological Process	GO:0051282	regulation of sequestering of calcium ion		3.13	1000	11.2	95.8	3	144	ABL1,PRKACA,LYN
GO: Biological Process	GO:0035774	positive regulation of insulin secretion involved in cellular response to glucose stimulus		3.15	1000	11.3	96.3	2	41	ARRB1,PPP3CB
GO: Biological Process	GO:0098751	bone cell development		3.15	1000	11.3	96.3	2	41	PAFAH1B1,SRC
GO: Biological Process	GO:0019985	translesion synthesis		3.15	1000	11.3	96.3	2	41	TRIM25,ZBTB1
GO: Biological Process	GO:0000082	G1/S transition of mitotic cell cycle		3.16	1000	11.3	96.5	4	300	PPP3CA,FBXO7,MDM2,CDK2
GO: Biological Process	GO:0046660	female sex differentiation		3.19	1000	11.3	97	3	145	ARRB1,ARRB2,SRC
GO: Biological Process	GO:0007030	Golgi organization		3.19	1000	11.3	97	3	145	CSNK1A1,PDE4DIP,MAPK1
GO: Biological Process	GO:0006952	defense response		3.29	1000	11.7	100	10	1850	ARRB2,TRIM25,SRC,PRKACA,HRAS,SMO,LYN,FYN,ZBTB1,TRIM23
GO: Biological Process	GO:0098534	centriole assembly		3.31	1000	11.7	100	2	42	CEP152,CDK2
GO: Biological Process	GO:0032504	multicellular organism reproduction		3.31	1000	11.7	100	7	979	DUSP13,ARRB1,ARRB2,PAFAH1B1,SRC,PRKACA,MAPK1
GO: Biological Process	GO:0044057	regulation of system process		3.31	1000	11.7	100	6	727	PPP3CA,PIK3R1,SRC,PRKACA,MDM2,GSK3B
GO: Biological Process	GO:0019233	sensory perception of pain		3.31	1000	11.7	100	3	147	ARRB2,MAPK1,FYN
GO: Biological Process	GO:0051208	sequestering of calcium ion		3.31	1000	11.7	100	3	147	ABL1,PRKACA,LYN
GO: Biological Process	GO:0035023	regulation of Rho protein signal transduction		3.31	1000	11.7	100	3	147	ARRB1,ABL1,ITSN1
GO: Biological Process	GO:0035270	endocrine system development		3.38	1000	11.9	102	3	148	SMO,MAPK1,GSK3B
GO: Biological Process	GO:0030183	B cell differentiation		3.44	1000	12.1	104	3	149	ABL1,PIK3R1,ZBTB1
GO: Biological Process	GO:0034122	negative regulation of toll-like receptor signaling pathway		3.46	1000	12.1	104	2	43	ARRB2,LYN
GO: Biological Process	GO:0098927	vesicle-mediated transport between endosomal compartments		3.46	1000	12.1	104	2	43	SRC,MAPK1
GO: Biological Process	GO:0045740	positive regulation of DNA replication		3.46	1000	12.1	104	2	43	HRAS,CDK2
GO: Biological Process	GO:0030031	cell projection assembly		3.47	1000	12.2	104	6	734	ABL1,PAFAH1B1,SRC,PRKACA,HRAS,CEP152
GO: Biological Process	GO:1903322	positive regulation of protein modification by small protein conjugation or removal		3.51	1000	12.3	105	3	150	PIAS4,ARRB1,ARRB2
GO: Biological Process	GO:1903364	positive regulation of cellular protein catabolic process		3.57	1000	12.5	107	3	151	CSNK1A1,MDM2,GSK3B
GO: Biological Process	GO:0001569	branching involved in blood vessel morphogenesis		3.62	1000	12.6	108	2	44	ABL1,PPP3R1
GO: Biological Process	GO:0014904	myotube cell development		3.62	1000	12.6	108	2	44	PPP3CA,SMO
GO: Biological Process	GO:1904037	positive regulation of epithelial cell apoptotic process		3.62	1000	12.6	108	2	44	PIAS4,ARRB2
GO: Biological Process	GO:0031333	negative regulation of protein-containing complex assembly		3.77	1000	13.1	112	3	154	SPTAN1,SRC,GSK3B
GO: Biological Process	GO:0001738	morphogenesis of a polarized epithelium		3.77	1000	13.1	112	3	154	ABL1,ARRB2,PAFAH1B1
GO: Biological Process	GO:0034198	cellular response to amino acid starvation		3.79	1000	13.1	112	2	45	MAPK1,HNRNPL
GO: Biological Process	GO:0048854	brain morphogenesis		3.79	1000	13.1	112	2	45	PAFAH1B1,SMO
GO: Biological Process	GO:0001953	negative regulation of cell-matrix adhesion		3.79	1000	13.1	112	2	45	PIK3R1,SRC
GO: Biological Process	GO:0005996	monosaccharide metabolic process		3.81	1000	13.2	113	4	316	PIK3R1,SRC,PFKFB2,GSK3B
GO: Biological Process	GO:0048608	reproductive structure development		3.82	1000	13.2	113	5	517	ARRB1,ARRB2,SRC,GRB2,MAPK1
GO: Biological Process	GO:0048732	gland development		3.85	1000	13.3	114	5	518	ABL1,SRC,SMO,MAPK1,ZBTB1
GO: Biological Process	GO:0007611	learning or memory		3.85	1000	13.3	114	4	317	PPP3CB,PAFAH1B1,MAPK1,FYN
GO: Biological Process	GO:0009411	response to UV		3.91	1000	13.5	115	3	156	PIK3R1,MDM2,ZBTB1
GO: Biological Process	GO:0046651	lymphocyte proliferation		3.94	1000	13.5	116	4	319	ABL1,PPP3CB,LYN,FYN
GO: Biological Process	GO:0061458	reproductive system development		3.95	1000	13.5	116	5	521	ARRB1,ARRB2,SRC,GRB2,MAPK1
GO: Biological Process	GO:2000058	regulation of ubiquitin-dependent protein catabolic process		4.06	1000	13.8	118	3	158	CSNK1A1,MDM2,GSK3B
GO: Biological Process	GO:0032298	positive regulation of DNA-dependent DNA replication initiation		4.07	1000	13.8	118	1	2	CDK2
GO: Biological Process	GO:1902913	positive regulation of neuroepithelial cell differentiation		4.07	1000	13.8	118	1	2	ATOH1
GO: Biological Process	GO:0070667	negative regulation of mast cell proliferation		4.07	1000	13.8	118	1	2	LYN
GO: Biological Process	GO:0071109	superior temporal gyrus development		4.07	1000	13.8	118	1	2	GSK3B
GO: Biological Process	GO:1905458	positive regulation of lymphoid progenitor cell differentiation		4.07	1000	13.8	118	1	2	ZBTB1
GO: Biological Process	GO:1904529	regulation of actin filament binding		4.07	1000	13.8	118	1	2	ABL1
GO: Biological Process	GO:0042667	auditory receptor cell fate specification		4.07	1000	13.8	118	1	2	ATOH1
GO: Biological Process	GO:1905429	response to glycine		4.07	1000	13.8	118	1	2	FYN
GO: Biological Process	GO:0086098	angiotensin-activated signaling pathway involved in heart process		4.07	1000	13.8	118	1	2	SRC
GO: Biological Process	GO:0032943	mononuclear cell proliferation		4.07	1000	13.8	118	4	322	ABL1,PPP3CB,LYN,FYN
GO: Biological Process	GO:0044843	cell cycle G1/S phase transition		4.07	1000	13.8	118	4	322	PPP3CA,FBXO7,MDM2,CDK2
GO: Biological Process	GO:0006914	autophagy		4.08	1000	13.8	118	5	525	ABL1,SRC,PRKACA,FBXO7,GSK3B
GO: Biological Process	GO:0061919	process utilizing autophagic mechanism		4.08	1000	13.8	118	5	525	ABL1,SRC,PRKACA,FBXO7,GSK3B
GO: Biological Process	GO:1904646	cellular response to amyloid-beta		4.12	1000	13.9	119	2	47	FYN,GSK3B
GO: Biological Process	GO:0038179	neurotrophin signaling pathway		4.12	1000	13.9	119	2	47	SRC,GRB2
GO: Biological Process	GO:0021532	neural tube patterning		4.12	1000	13.9	119	2	47	PRKACA,SMO
GO: Biological Process	GO:0010212	response to ionizing radiation		4.2	1000	14.1	121	3	160	HRAS,GRB2,MDM2
GO: Biological Process	GO:0010675	regulation of cellular carbohydrate metabolic process		4.27	1000	14.4	123	3	161	SRC,PFKFB2,GSK3B
GO: Biological Process	GO:0042491	inner ear auditory receptor cell differentiation		4.3	1000	14.4	123	2	48	PAFAH1B1,ATOH1
GO: Biological Process	GO:1901028	regulation of mitochondrial outer membrane permeabilization involved in apoptotic signaling pathway		4.3	1000	14.4	123	2	48	PPP3R1,GSK3B
GO: Biological Process	GO:0031648	protein destabilization		4.3	1000	14.4	123	2	48	SRC,MDM2
GO: Biological Process	GO:0050900	leukocyte migration		4.38	1000	14.6	125	5	534	PIK3R1,SRC,GRB2,LYN,FYN
GO: Biological Process	GO:0030879	mammary gland development		4.42	1000	14.8	126	3	163	SRC,SMO,MAPK1
GO: Biological Process	GO:0002707	negative regulation of lymphocyte mediated immunity		4.47	1000	14.9	127	2	49	ARRB2,PPP3CB
GO: Biological Process	GO:0007212	dopamine receptor signaling pathway		4.47	1000	14.9	127	2	49	ARRB2,GSK3B
GO: Biological Process	GO:1990928	response to amino acid starvation		4.47	1000	14.9	127	2	49	MAPK1,HNRNPL
GO: Biological Process	GO:0050877	nervous system process		4.49	1000	14.9	128	9	1616	ABL1,ARRB2,PPP3CA,PPP3CB,PAFAH1B1,SRC,MAPK1,FYN,GSK3B
GO: Biological Process	GO:0045927	positive regulation of growth		4.49	1000	14.9	128	4	331	PAFAH1B1,SMO,MAPK1,GSK3B
GO: Biological Process	GO:0009581	detection of external stimulus		4.5	1000	14.9	128	3	164	ARRB1,ARRB2,FYN
GO: Biological Process	GO:0051602	response to electrical stimulus		4.65	1000	15.3	131	2	50	SRC,CDK2
GO: Biological Process	GO:1905209	positive regulation of cardiocyte differentiation		4.65	1000	15.3	131	2	50	ARRB2,GSK3B
GO: Biological Process	GO:0061001	regulation of dendritic spine morphogenesis		4.65	1000	15.3	131	2	50	PAFAH1B1,PDLIM5
GO: Biological Process	GO:1904738	vascular associated smooth muscle cell migration		4.65	1000	15.3	131	2	50	SMO,MDM2
GO: Biological Process	GO:1904752	regulation of vascular associated smooth muscle cell migration		4.65	1000	15.3	131	2	50	SMO,MDM2
GO: Biological Process	GO:0060078	regulation of postsynaptic membrane potential		4.66	1000	15.3	131	3	166	ARRB2,PPP3CA,GSK3B
GO: Biological Process	GO:0055007	cardiac muscle cell differentiation		4.66	1000	15.3	131	3	166	ARRB2,PDLIM5,GSK3B
GO: Biological Process	GO:0009582	detection of abiotic stimulus		4.73	1000	15.5	133	3	167	ARRB1,ARRB2,FYN
GO: Biological Process	GO:0045580	regulation of T cell differentiation		4.73	1000	15.5	133	3	167	ABL1,ZBTB1,ITPKB
GO: Biological Process	GO:0042113	B cell activation		4.83	1000	15.8	136	4	338	ABL1,PIK3R1,LYN,ZBTB1
GO: Biological Process	GO:0048511	rhythmic process		4.94	1000	16.2	138	4	340	ARRB1,ARRB2,SRC,GSK3B
GO: Biological Process	GO:0050777	negative regulation of immune response		4.97	1000	16.3	139	3	170	ARRB2,PPP3CB,LYN
GO: Biological Process	GO:0006301	postreplication repair		5.02	1000	16.4	140	2	52	TRIM25,ZBTB1
GO: Biological Process	GO:0031018	endocrine pancreas development		5.02	1000	16.4	140	2	52	SMO,GSK3B
GO: Biological Process	GO:0000731	DNA synthesis involved in DNA repair		5.02	1000	16.4	140	2	52	TRIM25,ZBTB1
GO: Biological Process	GO:0021587	cerebellum morphogenesis		5.02	1000	16.4	140	2	52	ABL1,SMO
GO: Biological Process	GO:0010506	regulation of autophagy		5.09	1000	16.6	142	4	343	ABL1,PRKACA,FBXO7,GSK3B
GO: Biological Process	GO:0002706	regulation of lymphocyte mediated immunity		5.14	1000	16.7	143	3	172	ARRB2,PPP3CB,ZBTB1
GO: Biological Process	GO:0010799	regulation of peptidyl-threonine phosphorylation		5.22	1000	16.9	144	2	53	MAPK1,GSK3B
GO: Biological Process	GO:1903727	positive regulation of phospholipid metabolic process		5.22	1000	16.9	144	2	53	SRC,LYN
GO: Biological Process	GO:0051972	regulation of telomerase activity		5.22	1000	16.9	144	2	53	SRC,MAPK1
GO: Biological Process	GO:0043467	regulation of generation of precursor metabolites and energy		5.39	1000	17.4	149	3	175	PRKACA,PFKFB2,GSK3B
GO: Biological Process	GO:0061049	cell growth involved in cardiac muscle cell development		5.41	1000	17.4	149	2	54	PDLIM5,GSK3B
GO: Biological Process	GO:0003301	physiological cardiac muscle hypertrophy		5.41	1000	17.4	149	2	54	PDLIM5,GSK3B
GO: Biological Process	GO:0003298	physiological muscle hypertrophy		5.41	1000	17.4	149	2	54	PDLIM5,GSK3B
GO: Biological Process	GO:0007017	microtubule-based process		5.41	1000	17.4	149	7	1071	KIF13B,ABL1,PAFAH1B1,PRKACA,CEP152,GSK3B,CDK2
GO: Biological Process	GO:0140056	organelle localization by membrane tethering		5.48	1000	17.6	151	3	176	PAFAH1B1,PRKACA,CEP152
GO: Biological Process	GO:0006281	DNA repair		5.51	1000	17.7	152	5	564	PIAS4,ABL1,TRIM25,ZBTB1,CDK2
GO: Biological Process	GO:0031098	stress-activated protein kinase signaling cascade		5.52	1000	17.7	152	4	351	PAFAH1B1,HRAS,MAPK1,LYN
GO: Biological Process	GO:0044089	positive regulation of cellular component biogenesis		5.59	1000	17.9	153	5	566	ABL1,SRC,HRAS,GRB2,GSK3B
GO: Biological Process	GO:0045646	regulation of erythrocyte differentiation		5.61	1000	17.9	153	2	55	SMAP1,LYN
GO: Biological Process	GO:0032210	regulation of telomere maintenance via telomerase		5.61	1000	17.9	153	2	55	SRC,MAPK1
GO: Biological Process	GO:0002067	glandular epithelial cell differentiation		5.61	1000	17.9	153	2	55	SMO,GSK3B
GO: Biological Process	GO:1900271	regulation of long-term synaptic potentiation		5.61	1000	17.9	153	2	55	ABL1,GSK3B
GO: Biological Process	GO:0050768	negative regulation of neurogenesis		5.63	1000	18	154	4	353	PPP3CA,PAFAH1B1,MDM2,GSK3B
GO: Biological Process	GO:1902107	positive regulation of leukocyte differentiation		5.65	1000	18	154	3	178	ZBTB1,GSK3B,ITPKB
GO: Biological Process	GO:0032496	response to lipopolysaccharide		5.8	1000	18.4	158	4	356	ABL1,SRC,MAPK1,LYN
GO: Biological Process	GO:0002762	negative regulation of myeloid leukocyte differentiation		5.81	1000	18.4	158	2	56	PIK3R1,LYN
GO: Biological Process	GO:0021575	hindbrain morphogenesis		5.81	1000	18.4	158	2	56	ABL1,SMO
GO: Biological Process	GO:0030856	regulation of epithelial cell differentiation		5.83	1000	18.5	158	3	180	SMO,ATOH1,GSK3B
GO: Biological Process	GO:0002262	myeloid cell homeostasis		5.83	1000	18.5	158	3	180	SMAP1,LYN,ITPKB
GO: Biological Process	GO:0050890	cognition		5.86	1000	18.5	159	4	357	PPP3CB,PAFAH1B1,MAPK1,FYN
GO: Biological Process	GO:0007259	receptor signaling pathway via JAK-STAT		6.01	1000	18.7	160	3	182	PIAS4,LYN,FYN
GO: Biological Process	GO:0035315	hair cell differentiation		6.01	1000	18.7	160	2	57	PAFAH1B1,ATOH1
GO: Biological Process	GO:0045773	positive regulation of axon extension		6.01	1000	18.7	160	2	57	PAFAH1B1,GSK3B
GO: Biological Process	GO:0006977	DNA damage response, signal transduction by p53 class mediator resulting in cell cycle arrest		6.01	1000	18.7	160	2	57	MDM2,CDK2
GO: Biological Process	GO:0090176	microtubule cytoskeleton organization involved in establishment of planar polarity		6.09	1000	18.7	160	1	3	PAFAH1B1
GO: Biological Process	GO:0015960	diadenosine polyphosphate biosynthetic process		6.09	1000	18.7	160	1	3	MAPK1
GO: Biological Process	GO:1905555	positive regulation blood vessel branching		6.09	1000	18.7	160	1	3	ABL1
GO: Biological Process	GO:0071393	cellular response to progesterone stimulus		6.09	1000	18.7	160	1	3	SRC
GO: Biological Process	GO:1904339	negative regulation of dopaminergic neuron differentiation		6.09	1000	18.7	160	1	3	GSK3B
GO: Biological Process	GO:2000077	negative regulation of type B pancreatic cell development		6.09	1000	18.7	160	1	3	GSK3B
GO: Biological Process	GO:2001288	positive regulation of caveolin-mediated endocytosis		6.09	1000	18.7	160	1	3	ITSN1
GO: Biological Process	GO:0090135	actin filament branching		6.09	1000	18.7	160	1	3	ABL1
GO: Biological Process	GO:0015966	diadenosine tetraphosphate biosynthetic process		6.09	1000	18.7	160	1	3	MAPK1
GO: Biological Process	GO:0010266	response to vitamin B1		6.09	1000	18.7	160	1	3	MDM2
GO: Biological Process	GO:2000588	positive regulation of platelet-derived growth factor receptor-beta signaling pathway		6.09	1000	18.7	160	1	3	SRC
GO: Biological Process	GO:1902174	positive regulation of keratinocyte apoptotic process		6.09	1000	18.7	160	1	3	PIAS4
GO: Biological Process	GO:0072717	cellular response to actinomycin D		6.09	1000	18.7	160	1	3	MDM2
GO: Biological Process	GO:0033030	negative regulation of neutrophil apoptotic process		6.09	1000	18.7	160	1	3	ITPKB
GO: Biological Process	GO:2000386	positive regulation of ovarian follicle development		6.09	1000	18.7	160	1	3	SRC
GO: Biological Process	GO:2000466	negative regulation of glycogen (starch) synthase activity		6.09	1000	18.7	160	1	3	GSK3B
GO: Biological Process	GO:0015965	diadenosine tetraphosphate metabolic process		6.09	1000	18.7	160	1	3	MAPK1
GO: Biological Process	GO:1904780	negative regulation of protein localization to centrosome		6.09	1000	18.7	160	1	3	GSK3B
GO: Biological Process	GO:0002774	Fc receptor mediated inhibitory signaling pathway		6.09	1000	18.7	160	1	3	LYN
GO: Biological Process	GO:1904616	regulation of actin binding		6.09	1000	18.7	160	1	3	ABL1
GO: Biological Process	GO:0007228	positive regulation of hh target transcription factor activity		6.09	1000	18.7	160	1	3	SMO
GO: Biological Process	GO:0001545	primary ovarian follicle growth		6.09	1000	18.7	160	1	3	SRC
GO: Biological Process	GO:0002032	desensitization of G protein-coupled receptor signaling pathway by arrestin		6.09	1000	18.7	160	1	3	ARRB2
GO: Biological Process	GO:0019858	cytosine metabolic process		6.09	1000	18.7	160	1	3	MAPK1
GO: Biological Process	GO:0002572	pro-T cell differentiation		6.09	1000	18.7	160	1	3	ZBTB1
GO: Biological Process	GO:0009416	response to light stimulus		6.15	1000	18.8	161	4	362	ARRB1,PIK3R1,MDM2,ZBTB1
GO: Biological Process	GO:0070588	calcium ion transmembrane transport		6.15	1000	18.8	161	4	362	ABL1,PRKACA,LYN,FYN
GO: Biological Process	GO:0045931	positive regulation of mitotic cell cycle		6.19	1000	18.9	161	3	184	ABL1,PAFAH1B1,MDM2
GO: Biological Process	GO:0007204	positive regulation of cytosolic calcium ion concentration		6.21	1000	18.9	161	4	363	ABL1,PRKACA,LYN,FYN
GO: Biological Process	GO:1904645	response to amyloid-beta		6.22	1000	18.9	161	2	58	FYN,GSK3B
GO: Biological Process	GO:1902400	intracellular signal transduction involved in G1 DNA damage checkpoint		6.22	1000	18.9	161	2	58	MDM2,CDK2
GO: Biological Process	GO:0001954	positive regulation of cell-matrix adhesion		6.22	1000	18.9	161	2	58	ABL1,GSK3B
GO: Biological Process	GO:0060711	labyrinthine layer development		6.22	1000	18.9	161	2	58	GRB2,MAPK1
GO: Biological Process	GO:0097366	response to bronchodilator		6.22	1000	18.9	161	2	58	PPP3CA,CDK2
GO: Biological Process	GO:0097345	mitochondrial outer membrane permeabilization		6.22	1000	18.9	161	2	58	PPP3R1,GSK3B
GO: Biological Process	GO:0072431	signal transduction involved in mitotic G1 DNA damage checkpoint		6.22	1000	18.9	161	2	58	MDM2,CDK2
GO: Biological Process	GO:0016202	regulation of striated muscle tissue development		6.29	1000	19	163	3	185	ARRB2,MAPK1,GSK3B
GO: Biological Process	GO:0022406	membrane docking		6.29	1000	19	163	3	185	PAFAH1B1,PRKACA,CEP152
GO: Biological Process	GO:0006611	protein export from nucleus		6.38	1000	19.3	165	3	186	PRKACA,MDM2,GSK3B
GO: Biological Process	GO:1903539	protein localization to postsynaptic membrane		6.43	1000	19.4	166	2	59	HRAS,GSK3B
GO: Biological Process	GO:0050798	activated T cell proliferation		6.43	1000	19.4	166	2	59	ABL1,FYN
GO: Biological Process	GO:0030857	negative regulation of epithelial cell differentiation		6.43	1000	19.4	166	2	59	SMO,GSK3B
GO: Biological Process	GO:0071902	positive regulation of protein serine/threonine kinase activity		6.51	1000	19.6	168	4	368	ARRB1,SRC,HRAS,MAPK1
GO: Biological Process	GO:0051235	maintenance of location		6.51	1000	19.6	168	4	368	ABL1,PAFAH1B1,PRKACA,LYN
GO: Biological Process	GO:1901861	regulation of muscle tissue development		6.57	1000	19.7	169	3	188	ARRB2,MAPK1,GSK3B
GO: Biological Process	GO:0002704	negative regulation of leukocyte mediated immunity		6.64	1000	19.9	170	2	60	ARRB2,PPP3CB
GO: Biological Process	GO:0072413	signal transduction involved in mitotic cell cycle checkpoint		6.64	1000	19.9	170	2	60	MDM2,CDK2
GO: Biological Process	GO:1902403	signal transduction involved in mitotic DNA integrity checkpoint		6.64	1000	19.9	170	2	60	MDM2,CDK2
GO: Biological Process	GO:1902402	signal transduction involved in mitotic DNA damage checkpoint		6.64	1000	19.9	170	2	60	MDM2,CDK2
GO: Biological Process	GO:0061351	neural precursor cell proliferation		6.67	1000	19.9	171	3	189	PAFAH1B1,SMO,LYN
GO: Biological Process	GO:0002237	response to molecule of bacterial origin		6.7	1000	20	171	4	371	ABL1,SRC,MAPK1,LYN
GO: Biological Process	GO:0090066	regulation of anatomical structure size		6.74	1000	20.1	172	5	592	ABL1,SPTAN1,PAFAH1B1,GRB2,GSK3B
GO: Biological Process	GO:0010950	positive regulation of endopeptidase activity		6.77	1000	20.1	172	3	190	ARRB1,LYN,FYN
GO: Biological Process	GO:0043433	negative regulation of DNA-binding transcription factor activity		6.77	1000	20.1	172	3	190	PIAS4,ARRB1,ARRB2
GO: Biological Process	GO:0048634	regulation of muscle organ development		6.77	1000	20.1	172	3	190	ARRB2,MAPK1,GSK3B
GO: Biological Process	GO:0010332	response to gamma radiation		6.85	1000	20.3	174	2	61	HRAS,MDM2
GO: Biological Process	GO:0032715	negative regulation of interleukin-6 production		6.85	1000	20.3	174	2	61	ARRB1,ARRB2
GO: Biological Process	GO:1905330	regulation of morphogenesis of an epithelium		6.86	1000	20.4	174	3	191	ABL1,ARRB2,SMO
GO: Biological Process	GO:0000226	microtubule cytoskeleton organization		6.9	1000	20.4	175	6	846	ABL1,PAFAH1B1,PRKACA,CEP152,GSK3B,CDK2
GO: Biological Process	GO:0097696	receptor signaling pathway via STAT		6.96	1000	20.6	176	3	192	PIAS4,LYN,FYN
GO: Biological Process	GO:0048260	positive regulation of receptor-mediated endocytosis		7.07	1000	20.9	179	2	62	ARRB1,ARRB2
GO: Biological Process	GO:0060999	positive regulation of dendritic spine development		7.07	1000	20.9	179	2	62	ITSN1,PAFAH1B1
GO: Biological Process	GO:0045744	negative regulation of G protein-coupled receptor signaling pathway		7.07	1000	20.9	179	2	62	ARRB1,ARRB2
GO: Biological Process	GO:0006812	cation transport		7.14	1000	21	180	8	1423	ABL1,ARRB2,PPP3CA,PRKACA,ZDHHC17,LYN,FYN,CDK2
GO: Biological Process	GO:0010770	positive regulation of cell morphogenesis involved in differentiation		7.27	1000	21.4	183	3	195	ABL1,PAFAH1B1,GSK3B
GO: Biological Process	GO:0090109	regulation of cell-substrate junction assembly		7.3	1000	21.4	183	2	63	ABL1,SRC
GO: Biological Process	GO:2000725	regulation of cardiac muscle cell differentiation		7.3	1000	21.4	183	2	63	ARRB2,GSK3B
GO: Biological Process	GO:0051893	regulation of focal adhesion assembly		7.3	1000	21.4	183	2	63	ABL1,SRC
GO: Biological Process	GO:1902903	regulation of supramolecular fiber organization		7.35	1000	21.5	184	4	381	ABL1,PIK3R1,SPTAN1,GRB2
GO: Biological Process	GO:0030111	regulation of Wnt signaling pathway		7.35	1000	21.5	184	4	381	ABL1,CSNK1A1,SRC,GSK3B
GO: Biological Process	GO:0021915	neural tube development		7.37	1000	21.6	185	3	196	ABL1,PRKACA,SMO
GO: Biological Process	GO:1904356	regulation of telomere maintenance via telomere lengthening		7.52	1000	21.9	188	2	64	SRC,MAPK1
GO: Biological Process	GO:0061098	positive regulation of protein tyrosine kinase activity		7.52	1000	21.9	188	2	64	SRC,FYN
GO: Biological Process	GO:1902110	positive regulation of mitochondrial membrane permeability involved in apoptotic process		7.52	1000	21.9	188	2	64	PPP3R1,GSK3B
GO: Biological Process	GO:0031663	lipopolysaccharide-mediated signaling pathway		7.52	1000	21.9	188	2	64	MAPK1,LYN
GO: Biological Process	GO:0031347	regulation of defense response		7.54	1000	21.9	188	6	862	ARRB2,SRC,PRKACA,HRAS,LYN,FYN
GO: Biological Process	GO:0033044	regulation of chromosome organization		7.55	1000	21.9	188	4	384	ARRB1,SRC,BUB1,MAPK1
GO: Biological Process	GO:0031589	cell-substrate adhesion		7.55	1000	21.9	188	4	384	ABL1,PIK3R1,SRC,GSK3B
GO: Biological Process	GO:2000045	regulation of G1/S transition of mitotic cell cycle		7.58	1000	22	188	3	198	FBXO7,MDM2,CDK2
GO: Biological Process	GO:0010948	negative regulation of cell cycle process		7.68	1000	22.3	191	4	386	BUB1,FBXO7,MDM2,CDK2
GO: Biological Process	GO:1903202	negative regulation of oxidative stress-induced cell death		7.75	1000	22.4	192	2	65	FBXO7,FYN
GO: Biological Process	GO:0044819	mitotic G1/S transition checkpoint		7.75	1000	22.4	192	2	65	MDM2,CDK2
GO: Biological Process	GO:0031571	mitotic G1 DNA damage checkpoint		7.75	1000	22.4	192	2	65	MDM2,CDK2
GO: Biological Process	GO:2000179	positive regulation of neural precursor cell proliferation		7.75	1000	22.4	192	2	65	SMO,LYN
GO: Biological Process	GO:0051168	nuclear export		7.89	1000	22.8	195	3	201	PRKACA,MDM2,GSK3B
GO: Biological Process	GO:0048008	platelet-derived growth factor receptor signaling pathway		7.98	1000	22.9	196	2	66	ABL1,SRC
GO: Biological Process	GO:0044783	G1 DNA damage checkpoint		7.98	1000	22.9	196	2	66	MDM2,CDK2
GO: Biological Process	GO:1902686	mitochondrial outer membrane permeabilization involved in programmed cell death		7.98	1000	22.9	196	2	66	PPP3R1,GSK3B
GO: Biological Process	GO:0060688	regulation of morphogenesis of a branching structure		7.98	1000	22.9	196	2	66	ABL1,SMO
GO: Biological Process	GO:0070507	regulation of microtubule cytoskeleton organization		8.11	1000	22.9	196	3	203	ABL1,PAFAH1B1,GSK3B
GO: Biological Process	GO:0090290	positive regulation of osteoclast proliferation		8.12	1000	22.9	196	1	4	GSK3B
GO: Biological Process	GO:0007227	signal transduction downstream of smoothened		8.12	1000	22.9	196	1	4	SMO
GO: Biological Process	GO:0072093	metanephric renal vesicle formation		8.12	1000	22.9	196	1	4	SMO
GO: Biological Process	GO:0010730	negative regulation of hydrogen peroxide biosynthetic process		8.12	1000	22.9	196	1	4	FYN
GO: Biological Process	GO:1905553	regulation of blood vessel branching		8.12	1000	22.9	196	1	4	ABL1
GO: Biological Process	GO:0021938	smoothened signaling pathway involved in regulation of cerebellar granule cell precursor cell proliferation		8.12	1000	22.9	196	1	4	SMO
GO: Biological Process	GO:0072716	response to actinomycin D		8.12	1000	22.9	196	1	4	MDM2
GO: Biological Process	GO:0070668	positive regulation of mast cell proliferation		8.12	1000	22.9	196	1	4	LYN
GO: Biological Process	GO:1990785	response to water-immersion restraint stress		8.12	1000	22.9	196	1	4	MDM2
GO: Biological Process	GO:0051012	microtubule sliding		8.12	1000	22.9	196	1	4	PAFAH1B1
GO: Biological Process	GO:0090170	regulation of Golgi inheritance		8.12	1000	22.9	196	1	4	MAPK1
GO: Biological Process	GO:0038189	neuropilin signaling pathway		8.12	1000	22.9	196	1	4	ABL1
GO: Biological Process	GO:2000670	positive regulation of dendritic cell apoptotic process		8.12	1000	22.9	196	1	4	LYN
GO: Biological Process	GO:0044027	hypermethylation of CpG island		8.12	1000	22.9	196	1	4	GSK3B
GO: Biological Process	GO:1900275	negative regulation of phospholipase C activity		8.12	1000	22.9	196	1	4	ABL1
GO: Biological Process	GO:0043622	cortical microtubule organization		8.12	1000	22.9	196	1	4	PAFAH1B1
GO: Biological Process	GO:0061113	pancreas morphogenesis		8.12	1000	22.9	196	1	4	SMO
GO: Biological Process	GO:0014043	negative regulation of neuron maturation		8.12	1000	22.9	196	1	4	GSK3B
GO: Biological Process	GO:0048488	synaptic vesicle endocytosis		8.22	1000	23.1	198	2	67	PPP3CB,ITSN1
GO: Biological Process	GO:0140238	presynaptic endocytosis		8.22	1000	23.1	198	2	67	PPP3CB,ITSN1
GO: Biological Process	GO:1900408	negative regulation of cellular response to oxidative stress		8.22	1000	23.1	198	2	67	FBXO7,FYN
GO: Biological Process	GO:1904062	regulation of cation transmembrane transport		8.25	1000	23.2	198	4	394	ABL1,PRKACA,LYN,FYN
GO: Biological Process	GO:0003013	circulatory system process		8.37	1000	23.5	201	5	624	PIK3R1,SRC,PRKACA,MDM2,FYN
GO: Biological Process	GO:0048660	regulation of smooth muscle cell proliferation		8.44	1000	23.7	202	3	206	PIK3R1,MDM2,GSK3B
GO: Biological Process	GO:0060997	dendritic spine morphogenesis		8.46	1000	23.7	202	2	68	PAFAH1B1,PDLIM5
GO: Biological Process	GO:0051298	centrosome duplication		8.46	1000	23.7	202	2	68	CEP152,CDK2
GO: Biological Process	GO:0035794	positive regulation of mitochondrial membrane permeability		8.46	1000	23.7	202	2	68	PPP3R1,GSK3B
GO: Biological Process	GO:0001944	vasculature development		8.49	1000	23.7	203	6	884	ABL1,PPP3CB,PPP3R1,SMO,MAPK1,MDM2
GO: Biological Process	GO:0051253	negative regulation of RNA metabolic process		8.53	1000	23.8	204	8	1467	PIAS4,PPP3CA,SRC,SMO,MDM2,ZBTB1,HNRNPL,CDK2
GO: Biological Process	GO:0051345	positive regulation of hydrolase activity		8.58	1000	23.9	205	6	886	SMAP1,ARRB1,HRAS,LYN,FYN,GSK3B
GO: Biological Process	GO:0007405	neuroblast proliferation		8.7	1000	24.2	207	2	69	PAFAH1B1,SMO
GO: Biological Process	GO:0099173	postsynapse organization		8.9	1000	24.8	212	3	210	PAFAH1B1,FYN,PDLIM5
GO: Biological Process	GO:0019932	second-messenger-mediated signaling		8.93	1000	24.8	212	5	634	PPP3CA,PPP3CB,PPP3R1,PRKACA,GSK3B
GO: Biological Process	GO:1903391	regulation of adherens junction organization		8.94	1000	24.8	212	2	70	ABL1,SRC
GO: Biological Process	GO:1902883	negative regulation of response to oxidative stress		8.94	1000	24.8	212	2	70	FBXO7,FYN
GO: Biological Process	GO:0050885	neuromuscular process controlling balance		8.94	1000	24.8	212	2	70	ABL1,PAFAH1B1
GO: Biological Process	GO:0048659	smooth muscle cell proliferation		9.01	1000	25	214	3	211	PIK3R1,MDM2,GSK3B
GO: Biological Process	GO:0072358	cardiovascular system development		9.09	1000	25.2	215	6	897	ABL1,PPP3CB,PPP3R1,SMO,MAPK1,MDM2
GO: Biological Process	GO:0048545	response to steroid hormone		9.14	1000	25.3	216	4	406	ARRB2,PIK3R1,SRC,MDM2
GO: Biological Process	GO:1905710	positive regulation of membrane permeability		9.19	1000	25.3	217	2	71	PPP3R1,GSK3B
GO: Biological Process	GO:0048168	regulation of neuronal synaptic plasticity		9.19	1000	25.3	217	2	71	HRAS,GSK3B
GO: Biological Process	GO:0097120	receptor localization to synapse		9.19	1000	25.3	217	2	71	HRAS,GSK3B
GO: Biological Process	GO:0051147	regulation of muscle cell differentiation		9.25	1000	25.4	218	3	213	ABL1,ARRB2,GSK3B
GO: Biological Process	GO:0007266	Rho protein signal transduction		9.25	1000	25.4	218	3	213	ARRB1,ABL1,ITSN1
GO: Biological Process	GO:0034762	regulation of transmembrane transport		9.34	1000	25.7	220	5	641	ABL1,PIK3R1,PRKACA,LYN,FYN
GO: Biological Process	GO:0010952	positive regulation of peptidase activity		9.36	1000	25.7	220	3	214	ARRB1,LYN,FYN
GO: Biological Process	GO:0010676	positive regulation of cellular carbohydrate metabolic process		9.44	1000	25.9	222	2	72	SRC,PFKFB2
GO: Biological Process	GO:1902108	regulation of mitochondrial membrane permeability involved in apoptotic process		9.44	1000	25.9	222	2	72	PPP3R1,GSK3B
GO: Biological Process	GO:0010721	negative regulation of cell development		9.53	1000	26.1	223	4	411	PPP3CA,PAFAH1B1,MDM2,GSK3B
GO: Biological Process	GO:0008361	regulation of cell size		9.6	1000	26.3	225	3	216	ABL1,PAFAH1B1,GSK3B
GO: Biological Process	GO:0050801	ion homeostasis		9.67	1000	26.4	226	6	909	ABL1,SRC,PRKACA,MAPK1,LYN,FYN
GO: Biological Process	GO:0051480	regulation of cytosolic calcium ion concentration		9.69	1000	26.4	226	4	413	ABL1,PRKACA,LYN,FYN
GO: Biological Process	GO:0001963	synaptic transmission, dopaminergic		9.69	1000	26.4	226	2	73	ARRB2,GSK3B
GO: Biological Process	GO:0007004	telomere maintenance via telomerase		9.69	1000	26.4	226	2	73	SRC,MAPK1
GO: Biological Process	GO:1905324	telomere-telomerase complex assembly		9.69	1000	26.4	226	2	73	SRC,MAPK1
GO: Biological Process	GO:2001244	positive regulation of intrinsic apoptotic signaling pathway		9.69	1000	26.4	226	2	73	PIAS4,BUB1
GO: Biological Process	GO:0010812	negative regulation of cell-substrate adhesion		9.69	1000	26.4	226	2	73	PIK3R1,SRC
GO: Biological Process	GO:0043547	positive regulation of GTPase activity		9.93	1000	26.9	230	4	416	SMAP1,ARRB1,HRAS,GSK3B
GO: Biological Process	GO:0034121	regulation of toll-like receptor signaling pathway		9.95	1000	26.9	230	2	74	ARRB2,LYN
GO: Biological Process	GO:0072401	signal transduction involved in DNA integrity checkpoint		9.95	1000	26.9	230	2	74	MDM2,CDK2
GO: Biological Process	GO:0046622	positive regulation of organ growth		9.95	1000	26.9	230	2	74	SMO,MAPK1
GO: Biological Process	GO:0072422	signal transduction involved in DNA damage checkpoint		9.95	1000	26.9	230	2	74	MDM2,CDK2
GO: Biological Process	GO:1902806	regulation of cell cycle G1/S phase transition		9.97	1000	27	231	3	219	FBXO7,MDM2,CDK2
GO: Biological Process	GO:0051701	interaction with host		10.1	1000	27.1	232	3	220	TRIM25,SRC,GRB2
GO: Biological Process	GO:0002443	leukocyte mediated immunity		10.1	1000	27.1	232	6	918	ARRB2,PPP3CB,SPTAN1,MAPK1,LYN,ZBTB1
GO: Biological Process	GO:2000196	positive regulation of female gonad development		10.1	1000	27.1	232	1	5	SRC
GO: Biological Process	GO:0030035	microspike assembly		10.1	1000	27.1	232	1	5	ABL1
GO: Biological Process	GO:0070666	regulation of mast cell proliferation		10.1	1000	27.1	232	1	5	LYN
GO: Biological Process	GO:0001922	B-1 B cell homeostasis		10.1	1000	27.1	232	1	5	ABL1
GO: Biological Process	GO:0097742	de novo centriole assembly		10.1	1000	27.1	232	1	5	CEP152
GO: Biological Process	GO:0007418	ventral midline development		10.1	1000	27.1	232	1	5	SMO
GO: Biological Process	GO:0007089	traversing start control point of mitotic cell cycle		10.1	1000	27.1	232	1	5	MDM2
GO: Biological Process	GO:0098535	de novo centriole assembly involved in multi-ciliated epithelial cell differentiation		10.1	1000	27.1	232	1	5	CEP152
GO: Biological Process	GO:0051754	meiotic sister chromatid cohesion, centromeric		10.1	1000	27.1	232	1	5	BUB1
GO: Biological Process	GO:1902951	negative regulation of dendritic spine maintenance		10.1	1000	27.1	232	1	5	FYN
GO: Biological Process	GO:0036369	transcription factor catabolic process		10.1	1000	27.1	232	1	5	MDM2
GO: Biological Process	GO:0070447	positive regulation of oligodendrocyte progenitor proliferation		10.1	1000	27.1	232	1	5	LYN
GO: Biological Process	GO:0046626	regulation of insulin receptor signaling pathway		10.2	1000	27.2	233	2	75	PIK3R1,SRC
GO: Biological Process	GO:0072395	signal transduction involved in cell cycle checkpoint		10.2	1000	27.2	233	2	75	MDM2,CDK2
GO: Biological Process	GO:0042531	positive regulation of tyrosine phosphorylation of STAT protein		10.2	1000	27.2	233	2	75	LYN,FYN
GO: Biological Process	GO:0022411	cellular component disassembly		10.6	1000	28.1	241	5	661	CSNK1A1,SPTAN1,PAFAH1B1,FBXO7,GSK3B
GO: Biological Process	GO:0042098	T cell proliferation		10.6	1000	28.2	241	3	224	ABL1,PPP3CB,FYN
GO: Biological Process	GO:0061178	regulation of insulin secretion involved in cellular response to glucose stimulus		11	1000	29.2	250	2	78	ARRB1,PPP3CB
GO: Biological Process	GO:0045670	regulation of osteoclast differentiation		11	1000	29.2	250	2	78	PIK3R1,GSK3B
GO: Biological Process	GO:0060113	inner ear receptor cell differentiation		11	1000	29.2	250	2	78	PAFAH1B1,ATOH1
GO: Biological Process	GO:2001020	regulation of response to DNA damage stimulus		11.1	1000	29.4	252	3	228	PIAS4,ABL1,MDM2
GO: Biological Process	GO:0006109	regulation of carbohydrate metabolic process		11.3	1000	29.7	255	3	229	SRC,PFKFB2,GSK3B
GO: Biological Process	GO:1900034	regulation of cellular response to heat		11.3	1000	29.8	255	2	79	MAPK1,GSK3B
GO: Biological Process	GO:0031670	cellular response to nutrient		11.3	1000	29.8	255	2	79	MDM2,FYN
GO: Biological Process	GO:0032729	positive regulation of interferon-gamma production		11.3	1000	29.8	255	2	79	ABL1,HRAS
GO: Biological Process	GO:0048747	muscle fiber development		11.6	1000	30.4	261	2	80	PPP3CA,SMO
GO: Biological Process	GO:0045732	positive regulation of protein catabolic process		11.8	1000	30.9	265	3	233	CSNK1A1,MDM2,GSK3B
GO: Biological Process	GO:0071229	cellular response to acid chemical		11.8	1000	30.9	265	3	233	SRC,LYN,FYN
GO: Biological Process	GO:0032271	regulation of protein polymerization		11.8	1000	30.9	265	3	233	ABL1,SPTAN1,GRB2
GO: Biological Process	GO:1905207	regulation of cardiocyte differentiation		11.8	1000	30.9	265	2	81	ARRB2,GSK3B
GO: Biological Process	GO:0036465	synaptic vesicle recycling		11.8	1000	30.9	265	2	81	PPP3CB,ITSN1
GO: Biological Process	GO:0010639	negative regulation of organelle organization		12	1000	30.9	265	4	440	ARRB2,SPTAN1,SRC,BUB1
GO: Biological Process	GO:0140029	exocytic process		12	1000	30.9	265	6	953	PPP3CB,ITSN1,SPTAN1,MAPK1,LYN,GSK3B
GO: Biological Process	GO:0099500	vesicle fusion to plasma membrane		12	1000	30.9	265	6	953	PPP3CB,ITSN1,SPTAN1,MAPK1,LYN,GSK3B
GO: Biological Process	GO:0006887	exocytosis		12	1000	30.9	265	6	953	PPP3CB,ITSN1,SPTAN1,MAPK1,LYN,GSK3B
GO: Biological Process	GO:0090398	cellular senescence		12.1	1000	30.9	265	2	82	ABL1,HRAS
GO: Biological Process	GO:0060411	cardiac septum morphogenesis		12.1	1000	30.9	265	2	82	SMO,MDM2
GO: Biological Process	GO:0002709	regulation of T cell mediated immunity		12.1	1000	30.9	265	2	82	PPP3CB,ZBTB1
GO: Biological Process	GO:0061515	myeloid cell development		12.1	1000	30.9	265	2	82	PAFAH1B1,SRC
GO: Biological Process	GO:0046469	platelet activating factor metabolic process		12.2	1000	30.9	265	1	6	PAFAH1B1
GO: Biological Process	GO:1905664	regulation of calcium ion import across plasma membrane		12.2	1000	30.9	265	1	6	FYN
GO: Biological Process	GO:1904528	positive regulation of microtubule binding		12.2	1000	30.9	265	1	6	ABL1
GO: Biological Process	GO:0010641	positive regulation of platelet-derived growth factor receptor signaling pathway		12.2	1000	30.9	265	1	6	SRC
GO: Biological Process	GO:0044026	DNA hypermethylation		12.2	1000	30.9	265	1	6	GSK3B
GO: Biological Process	GO:1903208	negative regulation of hydrogen peroxide-induced neuron death		12.2	1000	30.9	265	1	6	FBXO7
GO: Biological Process	GO:0033133	positive regulation of glucokinase activity		12.2	1000	30.9	265	1	6	PFKFB2
GO: Biological Process	GO:0002767	immune response-inhibiting cell surface receptor signaling pathway		12.2	1000	30.9	265	1	6	LYN
GO: Biological Process	GO:0051661	maintenance of centrosome location		12.2	1000	30.9	265	1	6	PAFAH1B1
GO: Biological Process	GO:1901621	negative regulation of smoothened signaling pathway involved in dorsal/ventral neural tube patterning		12.2	1000	30.9	265	1	6	PRKACA
GO: Biological Process	GO:0021937	cerebellar Purkinje cell-granule cell precursor cell signaling involved in regulation of granule cell precursor cell proliferation		12.2	1000	30.9	265	1	6	SMO
GO: Biological Process	GO:0002513	tolerance induction to self antigen		12.2	1000	30.9	265	1	6	LYN
GO: Biological Process	GO:0060120	inner ear receptor cell fate commitment		12.2	1000	30.9	265	1	6	ATOH1
GO: Biological Process	GO:0036476	neuron death in response to hydrogen peroxide		12.2	1000	30.9	265	1	6	FBXO7
GO: Biological Process	GO:0002322	B cell proliferation involved in immune response		12.2	1000	30.9	265	1	6	ABL1
GO: Biological Process	GO:0060684	epithelial-mesenchymal cell signaling		12.2	1000	30.9	265	1	6	SMO
GO: Biological Process	GO:0051799	negative regulation of hair follicle development		12.2	1000	30.9	265	1	6	SMO
GO: Biological Process	GO:0009912	auditory receptor cell fate commitment		12.2	1000	30.9	265	1	6	ATOH1
GO: Biological Process	GO:0070662	mast cell proliferation		12.2	1000	30.9	265	1	6	LYN
GO: Biological Process	GO:0090289	regulation of osteoclast proliferation		12.2	1000	30.9	265	1	6	GSK3B
GO: Biological Process	GO:2000630	positive regulation of miRNA metabolic process		12.2	1000	30.9	265	1	6	HRAS
GO: Biological Process	GO:0006003	fructose 2,6-bisphosphate metabolic process		12.2	1000	30.9	265	1	6	PFKFB2
GO: Biological Process	GO:1903207	regulation of hydrogen peroxide-induced neuron death		12.2	1000	30.9	265	1	6	FBXO7
GO: Biological Process	GO:0034136	negative regulation of toll-like receptor 2 signaling pathway		12.2	1000	30.9	265	1	6	LYN
GO: Biological Process	GO:1901534	positive regulation of hematopoietic progenitor cell differentiation		12.2	1000	30.9	265	1	6	ZBTB1
GO: Biological Process	GO:0035900	response to isolation stress		12.2	1000	30.9	265	1	6	HRAS
GO: Biological Process	GO:0099504	synaptic vesicle cycle		12.2	1000	31	265	3	236	PPP3CB,ITSN1,GSK3B
GO: Biological Process	GO:0072657	protein localization to membrane		12.3	1000	31.2	267	5	686	PPP3R1,PIK3R1,HRAS,FYN,GSK3B
GO: Biological Process	GO:0050707	regulation of cytokine secretion		12.3	1000	31.3	268	3	237	ABL1,SRC,LYN
GO: Biological Process	GO:0030278	regulation of ossification		12.3	1000	31.3	268	3	237	PRKACA,MAPK1,GSK3B
GO: Biological Process	GO:0001503	ossification		12.4	1000	31.4	269	4	444	PRKACA,SMO,MAPK1,GSK3B
GO: Biological Process	GO:0046902	regulation of mitochondrial membrane permeability		12.4	1000	31.4	269	2	83	PPP3R1,GSK3B
GO: Biological Process	GO:0016485	protein processing		12.6	1000	31.9	273	3	239	SRC,PRKACA,MDM2
GO: Biological Process	GO:0032886	regulation of microtubule-based process		12.6	1000	31.9	273	3	239	ABL1,PAFAH1B1,GSK3B
GO: Biological Process	GO:0038034	signal transduction in absence of ligand		12.7	1000	31.9	273	2	84	FYN,GSK3B
GO: Biological Process	GO:0032204	regulation of telomere maintenance		12.7	1000	31.9	273	2	84	SRC,MAPK1
GO: Biological Process	GO:0097192	extrinsic apoptotic signaling pathway in absence of ligand		12.7	1000	31.9	273	2	84	FYN,GSK3B
GO: Biological Process	GO:0016925	protein sumoylation		12.7	1000	31.9	273	2	84	PIAS4,MDM2
GO: Biological Process	GO:1901983	regulation of protein acetylation		12.7	1000	31.9	273	2	84	ARRB1,GSK3B
GO: Biological Process	GO:0045934	negative regulation of nucleobase-containing compound metabolic process		12.7	1000	32	274	8	1573	PIAS4,PPP3CA,SRC,SMO,MDM2,ZBTB1,HNRNPL,CDK2
GO: Biological Process	GO:0007584	response to nutrient		12.9	1000	32.4	277	3	241	TRIM25,MDM2,FYN
GO: Biological Process	GO:0051495	positive regulation of cytoskeleton organization		12.9	1000	32.4	277	3	241	ABL1,HRAS,GRB2
GO: Biological Process	GO:0009790	embryo development		12.9	1000	32.4	277	7	1263	ABL1,PAFAH1B1,PRKACA,GRB2,SMO,ATOH1,MAPK1
GO: Biological Process	GO:0042490	mechanoreceptor differentiation		13	1000	32.5	278	2	85	PAFAH1B1,ATOH1
GO: Biological Process	GO:1900076	regulation of cellular response to insulin stimulus		13.3	1000	33.1	283	2	86	PIK3R1,SRC
GO: Biological Process	GO:0010833	telomere maintenance via telomere lengthening		13.3	1000	33.1	283	2	86	SRC,MAPK1
GO: Biological Process	GO:0033143	regulation of intracellular steroid hormone receptor signaling pathway		13.3	1000	33.1	283	2	86	ARRB2,SRC
GO: Biological Process	GO:0048041	focal adhesion assembly		13.3	1000	33.1	283	2	86	ABL1,SRC
GO: Biological Process	GO:0035773	insulin secretion involved in cellular response to glucose stimulus		13.3	1000	33.1	283	2	86	ARRB1,PPP3CB
GO: Biological Process	GO:0071241	cellular response to inorganic substance		13.3	1000	33.3	285	3	244	MAPK1,CDK2,ITPKB
GO: Biological Process	GO:0008589	regulation of smoothened signaling pathway		13.6	1000	33.7	289	2	87	PRKACA,SMO
GO: Biological Process	GO:1903533	regulation of protein targeting		13.6	1000	33.7	289	2	87	HRAS,FYN
GO: Biological Process	GO:0043407	negative regulation of MAP kinase activity		13.6	1000	33.7	289	2	87	LYN,GSK3B
GO: Biological Process	GO:0009612	response to mechanical stimulus		13.6	1000	33.9	290	3	246	SRC,FYN,GSK3B
GO: Biological Process	GO:0006605	protein targeting		13.7	1000	33.9	290	4	457	KIF13B,FBXO7,HRAS,FYN
GO: Biological Process	GO:0001649	osteoblast differentiation		13.8	1000	34.2	292	3	247	PRKACA,SMO,GSK3B
GO: Biological Process	GO:0001910	regulation of leukocyte mediated cytotoxicity		13.9	1000	34.3	293	2	88	ARRB2,PPP3CB
GO: Biological Process	GO:0014032	neural crest cell development		13.9	1000	34.3	293	2	88	SMO,MAPK1
GO: Biological Process	GO:1903201	regulation of oxidative stress-induced cell death		13.9	1000	34.3	293	2	88	FBXO7,FYN
GO: Biological Process	GO:0051155	positive regulation of striated muscle cell differentiation		14.2	1000	34.5	295	2	89	ARRB2,GSK3B
GO: Biological Process	GO:0042636	negative regulation of hair cycle		14.2	1000	34.5	295	1	7	SMO
GO: Biological Process	GO:0021910	smoothened signaling pathway involved in ventral spinal cord patterning		14.2	1000	34.5	295	1	7	SMO
GO: Biological Process	GO:0060369	positive regulation of Fc receptor mediated stimulatory signaling pathway		14.2	1000	34.5	295	1	7	LYN
GO: Biological Process	GO:1905232	cellular response to L-glutamate		14.2	1000	34.5	295	1	7	FYN
GO: Biological Process	GO:0090240	positive regulation of histone H4 acetylation		14.2	1000	34.5	295	1	7	ARRB1
GO: Biological Process	GO:0097283	keratinocyte apoptotic process		14.2	1000	34.5	295	1	7	PIAS4
GO: Biological Process	GO:1902961	positive regulation of aspartic-type endopeptidase activity involved in amyloid precursor protein catabolic process		14.2	1000	34.5	295	1	7	LYN
GO: Biological Process	GO:2000394	positive regulation of lamellipodium morphogenesis		14.2	1000	34.5	295	1	7	SRC
GO: Biological Process	GO:1903301	positive regulation of hexokinase activity		14.2	1000	34.5	295	1	7	PFKFB2
GO: Biological Process	GO:0060440	trachea formation		14.2	1000	34.5	295	1	7	MAPK1
GO: Biological Process	GO:0000320	re-entry into mitotic cell cycle		14.2	1000	34.5	295	1	7	GSK3B
GO: Biological Process	GO:1902172	regulation of keratinocyte apoptotic process		14.2	1000	34.5	295	1	7	PIAS4
GO: Biological Process	GO:0032489	regulation of Cdc42 protein signal transduction		14.2	1000	34.5	295	1	7	ABL1
GO: Biological Process	GO:1900042	positive regulation of interleukin-2 secretion		14.2	1000	34.5	295	1	7	ABL1
GO: Biological Process	GO:1904781	positive regulation of protein localization to centrosome		14.2	1000	34.5	295	1	7	GSK3B
GO: Biological Process	GO:2000354	regulation of ovarian follicle development		14.2	1000	34.5	295	1	7	SRC
GO: Biological Process	GO:0030174	regulation of DNA-dependent DNA replication initiation		14.2	1000	34.5	295	1	7	CDK2
GO: Biological Process	GO:0051276	chromosome organization		14.2	1000	34.6	296	7	1287	ARRB1,ABL1,SRC,BUB1,MAPK1,ZBTB1,CDK2
GO: Biological Process	GO:0045682	regulation of epidermis development		14.5	1000	35.1	301	2	90	SMO,ATOH1
GO: Biological Process	GO:0031016	pancreas development		14.5	1000	35.1	301	2	90	SMO,GSK3B
GO: Biological Process	GO:0002250	adaptive immune response		14.5	1000	35.2	301	5	715	PPP3CB,HRAS,LYN,FYN,ZBTB1
GO: Biological Process	GO:0007626	locomotory behavior		14.7	1000	35.6	305	3	253	ARRB2,PPP3CB,PAFAH1B1
GO: Biological Process	GO:1901532	regulation of hematopoietic progenitor cell differentiation		14.8	1000	35.8	306	2	91	ABL1,ZBTB1
GO: Biological Process	GO:0033077	T cell differentiation in thymus		14.8	1000	35.8	306	2	91	ZBTB1,ITPKB
GO: Biological Process	GO:0034329	cell junction assembly		14.8	1000	35.9	307	3	254	ABL1,SRC,PRKACA
GO: Biological Process	GO:0120031	plasma membrane bounded cell projection assembly		14.9	1000	36	308	5	720	ABL1,PAFAH1B1,PRKACA,HRAS,CEP152
GO: Biological Process	GO:0042509	regulation of tyrosine phosphorylation of STAT protein		15.1	1000	36.4	311	2	92	LYN,FYN
GO: Biological Process	GO:0010611	regulation of cardiac muscle hypertrophy		15.1	1000	36.4	311	2	92	PPP3CA,GSK3B
GO: Biological Process	GO:0043583	ear development		15.2	1000	36.6	313	3	256	PAFAH1B1,ATOH1,MAPK1
GO: Biological Process	GO:0006906	vesicle fusion		15.2	1000	36.6	313	6	1003	PPP3CB,ITSN1,SPTAN1,MAPK1,LYN,GSK3B
GO: Biological Process	GO:0051301	cell division		15.3	1000	36.8	315	5	725	CSNK1A1,PAFAH1B1,BUB1,SMO,CDK2
GO: Biological Process	GO:0014031	mesenchymal cell development		15.4	1000	37	317	2	93	SMO,MAPK1
GO: Biological Process	GO:0090174	organelle membrane fusion		15.6	1000	37.5	321	6	1009	PPP3CB,ITSN1,SPTAN1,MAPK1,LYN,GSK3B
GO: Biological Process	GO:0002064	epithelial cell development		15.6	1000	37.6	321	3	259	PAFAH1B1,SMO,GSK3B
GO: Biological Process	GO:0048864	stem cell development		15.7	1000	37.7	323	2	94	SMO,MAPK1
GO: Biological Process	GO:0090559	regulation of membrane permeability		16	1000	38.2	327	2	95	PPP3R1,GSK3B
GO: Biological Process	GO:0045913	positive regulation of carbohydrate metabolic process		16	1000	38.2	327	2	95	SRC,PFKFB2
GO: Biological Process	GO:0014743	regulation of muscle hypertrophy		16	1000	38.2	327	2	95	PPP3CA,GSK3B
GO: Biological Process	GO:0051492	regulation of stress fiber assembly		16	1000	38.2	327	2	95	ABL1,PIK3R1
GO: Biological Process	GO:0030003	cellular cation homeostasis		16.1	1000	38.2	327	5	734	ABL1,PRKACA,MAPK1,LYN,FYN
GO: Biological Process	GO:0007172	signal complex assembly		16.2	1000	38.2	327	1	8	SRC
GO: Biological Process	GO:0002765	immune response-inhibiting signal transduction		16.2	1000	38.2	327	1	8	LYN
GO: Biological Process	GO:1902416	positive regulation of mRNA binding		16.2	1000	38.2	327	1	8	HNRNPL
GO: Biological Process	GO:0072033	renal vesicle formation		16.2	1000	38.2	327	1	8	SMO
GO: Biological Process	GO:0045719	negative regulation of glycogen biosynthetic process		16.2	1000	38.2	327	1	8	GSK3B
GO: Biological Process	GO:0001915	negative regulation of T cell mediated cytotoxicity		16.2	1000	38.2	327	1	8	PPP3CB
GO: Biological Process	GO:1905274	regulation of modification of postsynaptic actin cytoskeleton		16.2	1000	38.2	327	1	8	ITSN1
GO: Biological Process	GO:0051902	negative regulation of mitochondrial depolarization		16.2	1000	38.2	327	1	8	SRC
GO: Biological Process	GO:0006975	DNA damage induced protein phosphorylation		16.2	1000	38.2	327	1	8	ABL1
GO: Biological Process	GO:0032226	positive regulation of synaptic transmission, dopaminergic		16.2	1000	38.2	327	1	8	ARRB2
GO: Biological Process	GO:1901620	regulation of smoothened signaling pathway involved in dorsal/ventral neural tube patterning		16.2	1000	38.2	327	1	8	PRKACA
GO: Biological Process	GO:0021540	corpus callosum morphogenesis		16.2	1000	38.2	327	1	8	PAFAH1B1
GO: Biological Process	GO:0015959	diadenosine polyphosphate metabolic process		16.2	1000	38.2	327	1	8	MAPK1
GO: Biological Process	GO:1905247	positive regulation of aspartic-type peptidase activity		16.2	1000	38.2	327	1	8	LYN
GO: Biological Process	GO:0008406	gonad development		16.3	1000	38.5	329	3	263	ARRB1,ARRB2,SRC
GO: Biological Process	GO:0007260	tyrosine phosphorylation of STAT protein		16.3	1000	38.5	330	2	96	LYN,FYN
GO: Biological Process	GO:0034333	adherens junction assembly		16.3	1000	38.5	330	2	96	ABL1,SRC
GO: Biological Process	GO:0007610	behavior		16.5	1000	38.9	332	5	739	ARRB2,PPP3CB,PAFAH1B1,MAPK1,FYN
GO: Biological Process	GO:0046427	positive regulation of receptor signaling pathway via JAK-STAT		16.7	1000	39.2	335	2	97	LYN,FYN
GO: Biological Process	GO:0014033	neural crest cell differentiation		16.7	1000	39.2	335	2	97	SMO,MAPK1
GO: Biological Process	GO:0032872	regulation of stress-activated MAPK cascade		16.9	1000	39.8	340	3	267	PAFAH1B1,HRAS,MAPK1
GO: Biological Process	GO:0043543	protein acylation		16.9	1000	39.8	340	3	267	ARRB1,ZDHHC17,GSK3B
GO: Biological Process	GO:0048284	organelle fusion		17.3	1000	40.5	347	6	1032	PPP3CB,ITSN1,SPTAN1,MAPK1,LYN,GSK3B
GO: Biological Process	GO:0045137	development of primary sexual characteristics		17.3	1000	40.5	347	3	269	ARRB1,ARRB2,SRC
GO: Biological Process	GO:0006873	cellular ion homeostasis		17.3	1000	40.5	347	5	748	ABL1,PRKACA,MAPK1,LYN,FYN
GO: Biological Process	GO:0033273	response to vitamin		17.3	1000	40.5	347	2	99	TRIM25,MDM2
GO: Biological Process	GO:0071560	cellular response to transforming growth factor beta stimulus		17.4	1000	40.8	349	3	270	ARRB2,SRC,FYN
GO: Biological Process	GO:0051092	positive regulation of NF-kappaB transcription factor activity		17.6	1000	41.1	351	4	493	ABL1,TRIM25,ZDHHC17,FYN
GO: Biological Process	GO:0031334	positive regulation of protein-containing complex assembly		17.8	1000	41.5	355	3	272	SRC,GRB2,GSK3B
GO: Biological Process	GO:0050663	cytokine secretion		17.8	1000	41.5	355	3	272	ABL1,SRC,LYN
GO: Biological Process	GO:1904894	positive regulation of receptor signaling pathway via STAT		18	1000	41.7	356	2	101	LYN,FYN
GO: Biological Process	GO:0051899	membrane depolarization		18	1000	41.7	356	2	101	ABL1,SRC
GO: Biological Process	GO:0006839	mitochondrial transport		18.1	1000	41.7	356	3	274	PPP3R1,FBXO7,GSK3B
GO: Biological Process	GO:0036016	cellular response to interleukin-3		18.2	1000	41.7	356	1	9	GSK3B
GO: Biological Process	GO:2000586	regulation of platelet-derived growth factor receptor-beta signaling pathway		18.2	1000	41.7	356	1	9	SRC
GO: Biological Process	GO:1902959	regulation of aspartic-type endopeptidase activity involved in amyloid precursor protein catabolic process		18.2	1000	41.7	356	1	9	LYN
GO: Biological Process	GO:0035726	common myeloid progenitor cell proliferation		18.2	1000	41.7	356	1	9	ITPKB
GO: Biological Process	GO:0010727	negative regulation of hydrogen peroxide metabolic process		18.2	1000	41.7	356	1	9	FYN
GO: Biological Process	GO:1903251	multi-ciliated epithelial cell differentiation		18.2	1000	41.7	356	1	9	CEP152
GO: Biological Process	GO:0036015	response to interleukin-3		18.2	1000	41.7	356	1	9	GSK3B
GO: Biological Process	GO:2000074	regulation of type B pancreatic cell development		18.2	1000	41.7	356	1	9	GSK3B
GO: Biological Process	GO:0033029	regulation of neutrophil apoptotic process		18.2	1000	41.7	356	1	9	ITPKB
GO: Biological Process	GO:0051660	establishment of centrosome localization		18.2	1000	41.7	356	1	9	PAFAH1B1
GO: Biological Process	GO:1904180	negative regulation of membrane depolarization		18.2	1000	41.7	356	1	9	SRC
GO: Biological Process	GO:1905216	positive regulation of RNA binding		18.2	1000	41.7	356	1	9	HNRNPL
GO: Biological Process	GO:0060242	contact inhibition		18.2	1000	41.7	356	1	9	SMO
GO: Biological Process	GO:0071374	cellular response to parathyroid hormone stimulus		18.2	1000	41.7	356	1	9	PRKACA
GO: Biological Process	GO:2000465	regulation of glycogen (starch) synthase activity		18.2	1000	41.7	356	1	9	GSK3B
GO: Biological Process	GO:0051195	negative regulation of cofactor metabolic process		18.2	1000	41.7	356	1	9	FYN
GO: Biological Process	GO:0010728	regulation of hydrogen peroxide biosynthetic process		18.2	1000	41.7	356	1	9	FYN
GO: Biological Process	GO:0050847	progesterone receptor signaling pathway		18.2	1000	41.7	356	1	9	SRC
GO: Biological Process	GO:0071494	cellular response to UV-C		18.2	1000	41.7	356	1	9	MDM2
GO: Biological Process	GO:0048664	neuron fate determination		18.2	1000	41.7	356	1	9	ATOH1
GO: Biological Process	GO:1900407	regulation of cellular response to oxidative stress		18.3	1000	41.9	358	2	102	FBXO7,FYN
GO: Biological Process	GO:0045582	positive regulation of T cell differentiation		18.3	1000	41.9	358	2	102	ZBTB1,ITPKB
GO: Biological Process	GO:0061097	regulation of protein tyrosine kinase activity		18.3	1000	41.9	358	2	102	SRC,FYN
GO: Biological Process	GO:0001667	ameboidal-type cell migration		18.5	1000	42.3	362	4	501	ABL1,PAFAH1B1,SRC,SMO
GO: Biological Process	GO:0035418	protein localization to synapse		18.7	1000	42.4	363	2	103	HRAS,GSK3B
GO: Biological Process	GO:0044773	mitotic DNA damage checkpoint		18.7	1000	42.4	363	2	103	MDM2,CDK2
GO: Biological Process	GO:0007044	cell-substrate junction assembly		18.7	1000	42.4	363	2	103	ABL1,SRC
GO: Biological Process	GO:0042100	B cell proliferation		18.7	1000	42.4	363	2	103	ABL1,LYN
GO: Biological Process	GO:0008016	regulation of heart contraction		18.7	1000	42.4	363	3	277	PIK3R1,PRKACA,MDM2
GO: Biological Process	GO:0071559	response to transforming growth factor beta		18.7	1000	42.4	363	3	277	ARRB2,SRC,FYN
GO: Biological Process	GO:0002697	regulation of immune effector process		18.8	1000	42.6	365	4	503	ARRB2,PPP3CB,LYN,ZBTB1
GO: Biological Process	GO:0048193	Golgi vesicle transport		19	1000	43.1	368	5	766	SPTAN1,PAFAH1B1,PRKACA,CEP152,TRIM23
GO: Biological Process	GO:0000079	regulation of cyclin-dependent protein serine/threonine kinase activity		19	1000	43.1	368	2	104	SRC,FBXO7
GO: Biological Process	GO:2000106	regulation of leukocyte apoptotic process		19	1000	43.1	368	2	104	LYN,ITPKB
GO: Biological Process	GO:0048568	embryonic organ development		19.1	1000	43.3	371	4	506	GRB2,SMO,ATOH1,MAPK1
GO: Biological Process	GO:0001708	cell fate specification		19.3	1000	43.7	374	2	105	SMO,ATOH1
GO: Biological Process	GO:1903831	signal transduction involved in cellular response to ammonium ion		19.3	1000	43.7	374	2	105	ARRB2,GSK3B
GO: Biological Process	GO:0001819	positive regulation of cytokine production		19.4	1000	43.8	375	4	508	ABL1,PIK3R1,SRC,HRAS
GO: Biological Process	GO:0008344	adult locomotory behavior		19.7	1000	44.4	380	2	106	ARRB2,PAFAH1B1
GO: Biological Process	GO:0045639	positive regulation of myeloid cell differentiation		20	1000	44.7	382	2	107	SMAP1,GSK3B
GO: Biological Process	GO:0009953	dorsal/ventral pattern formation		20	1000	44.7	382	2	107	PRKACA,SMO
GO: Biological Process	GO:0001892	embryonic placenta development		20	1000	44.7	382	2	107	GRB2,MAPK1
GO: Biological Process	GO:0050772	positive regulation of axonogenesis		20	1000	44.7	382	2	107	PAFAH1B1,GSK3B
GO: Biological Process	GO:0045144	meiotic sister chromatid segregation		20.2	1000	44.7	382	1	10	BUB1
GO: Biological Process	GO:0034144	negative regulation of toll-like receptor 4 signaling pathway		20.2	1000	44.7	382	1	10	LYN
GO: Biological Process	GO:1904526	regulation of microtubule binding		20.2	1000	44.7	382	1	10	ABL1
GO: Biological Process	GO:0042473	outer ear morphogenesis		20.2	1000	44.7	382	1	10	MAPK1
GO: Biological Process	GO:0051177	meiotic sister chromatid cohesion		20.2	1000	44.7	382	1	10	BUB1
GO: Biological Process	GO:0035562	negative regulation of chromatin binding		20.2	1000	44.7	382	1	10	PPP3CA
GO: Biological Process	GO:2000980	regulation of inner ear receptor cell differentiation		20.2	1000	44.7	382	1	10	ATOH1
GO: Biological Process	GO:0003140	determination of left/right asymmetry in lateral mesoderm		20.2	1000	44.7	382	1	10	SMO
GO: Biological Process	GO:1902415	regulation of mRNA binding		20.2	1000	44.7	382	1	10	HNRNPL
GO: Biological Process	GO:1902231	positive regulation of intrinsic apoptotic signaling pathway in response to DNA damage		20.2	1000	44.7	382	1	10	PIAS4
GO: Biological Process	GO:0010519	negative regulation of phospholipase activity		20.2	1000	44.7	382	1	10	ABL1
GO: Biological Process	GO:1905456	regulation of lymphoid progenitor cell differentiation		20.2	1000	44.7	382	1	10	ZBTB1
GO: Biological Process	GO:0010615	positive regulation of cardiac muscle adaptation		20.2	1000	44.7	382	1	10	PPP3CA
GO: Biological Process	GO:0045607	regulation of inner ear auditory receptor cell differentiation		20.2	1000	44.7	382	1	10	ATOH1
GO: Biological Process	GO:0021940	positive regulation of cerebellar granule cell precursor proliferation		20.2	1000	44.7	382	1	10	SMO
GO: Biological Process	GO:0002158	osteoclast proliferation		20.2	1000	44.7	382	1	10	GSK3B
GO: Biological Process	GO:2000096	positive regulation of Wnt signaling pathway, planar cell polarity pathway		20.2	1000	44.7	382	1	10	ABL1
GO: Biological Process	GO:0045631	regulation of mechanoreceptor differentiation		20.2	1000	44.7	382	1	10	ATOH1
GO: Biological Process	GO:1903244	positive regulation of cardiac muscle hypertrophy in response to stress		20.2	1000	44.7	382	1	10	PPP3CA
GO: Biological Process	GO:0033131	regulation of glucokinase activity		20.2	1000	44.7	382	1	10	PFKFB2
GO: Biological Process	GO:1904779	regulation of protein localization to centrosome		20.2	1000	44.7	382	1	10	GSK3B
GO: Biological Process	GO:0070874	negative regulation of glycogen metabolic process		20.2	1000	44.7	382	1	10	GSK3B
GO: Biological Process	GO:1900006	positive regulation of dendrite development		20.4	1000	45	385	2	108	ITSN1,PAFAH1B1
GO: Biological Process	GO:0051591	response to cAMP		20.4	1000	45	385	2	108	PIK3R1,CDK2
GO: Biological Process	GO:1904029	regulation of cyclin-dependent protein kinase activity		20.4	1000	45	385	2	108	SRC,FBXO7
GO: Biological Process	GO:2001243	negative regulation of intrinsic apoptotic signaling pathway		20.7	1000	45.7	391	2	109	SRC,MDM2
GO: Biological Process	GO:0010771	negative regulation of cell morphogenesis involved in differentiation		20.7	1000	45.7	391	2	109	PPP3CA,GSK3B
GO: Biological Process	GO:0110020	regulation of actomyosin structure organization		20.7	1000	45.7	391	2	109	ABL1,PIK3R1
GO: Biological Process	GO:2000027	regulation of animal organ morphogenesis		20.9	1000	45.9	393	3	289	ABL1,ARRB2,SMO
GO: Biological Process	GO:0001843	neural tube closure		21.1	1000	46.1	395	2	110	ABL1,PRKACA
GO: Biological Process	GO:2000177	regulation of neural precursor cell proliferation		21.1	1000	46.1	395	2	110	SMO,LYN
GO: Biological Process	GO:0007229	integrin-mediated signaling pathway		21.1	1000	46.1	395	2	110	ABL1,SRC
GO: Biological Process	GO:0034446	substrate adhesion-dependent cell spreading		21.1	1000	46.1	395	2	110	ABL1,SRC
GO: Biological Process	GO:0046849	bone remodeling		21.1	1000	46.1	395	2	110	SRC,GSK3B
GO: Biological Process	GO:0030330	DNA damage response, signal transduction by p53 class mediator		21.1	1000	46.1	395	2	110	MDM2,CDK2
GO: Biological Process	GO:0034103	regulation of tissue remodeling		21.1	1000	46.1	395	2	110	PPP3CA,SRC
GO: Biological Process	GO:0032231	regulation of actin filament bundle assembly		21.1	1000	46.1	395	2	110	ABL1,PIK3R1
GO: Biological Process	GO:0035335	peptidyl-tyrosine dephosphorylation		21.1	1000	46.1	395	2	110	DUSP13,PTPN13
GO: Biological Process	GO:0036473	cell death in response to oxidative stress		21.1	1000	46.1	395	2	110	FBXO7,FYN
GO: Biological Process	GO:0003012	muscle system process		21.3	1000	46.5	398	4	523	PPP3CA,PRKACA,PDLIM5,GSK3B
GO: Biological Process	GO:0006874	cellular calcium ion homeostasis		21.4	1000	46.8	400	4	524	ABL1,PRKACA,LYN,FYN
GO: Biological Process	GO:0060606	tube closure		21.5	1000	46.8	400	2	111	ABL1,PRKACA
GO: Biological Process	GO:0034976	response to endoplasmic reticulum stress		21.8	1000	47.4	406	3	294	TRIM25,PIK3R1,GSK3B
GO: Biological Process	GO:0031341	regulation of cell killing		21.8	1000	47.4	406	2	112	ARRB2,PPP3CB
GO: Biological Process	GO:0044774	mitotic DNA integrity checkpoint		21.8	1000	47.4	406	2	112	MDM2,CDK2
GO: Biological Process	GO:1902882	regulation of response to oxidative stress		21.8	1000	47.4	406	2	112	FBXO7,FYN
GO: Biological Process	GO:0060071	Wnt signaling pathway, planar cell polarity pathway		21.8	1000	47.4	406	2	112	ABL1,ARRB2
GO: Biological Process	GO:0002441	histamine secretion involved in inflammatory response		22.2	1000	47.5	406	1	11	LYN
GO: Biological Process	GO:0002327	immature B cell differentiation		22.2	1000	47.5	406	1	11	ABL1
GO: Biological Process	GO:2000574	regulation of microtubule motor activity		22.2	1000	47.5	406	1	11	PAFAH1B1
GO: Biological Process	GO:0033625	positive regulation of integrin activation		22.2	1000	47.5	406	1	11	SRC
GO: Biological Process	GO:1900040	regulation of interleukin-2 secretion		22.2	1000	47.5	406	1	11	ABL1
GO: Biological Process	GO:2000668	regulation of dendritic cell apoptotic process		22.2	1000	47.5	406	1	11	LYN
GO: Biological Process	GO:0002553	histamine secretion by mast cell		22.2	1000	47.5	406	1	11	LYN
GO: Biological Process	GO:1903430	negative regulation of cell maturation		22.2	1000	47.5	406	1	11	GSK3B
GO: Biological Process	GO:0097048	dendritic cell apoptotic process		22.2	1000	47.5	406	1	11	LYN
GO: Biological Process	GO:2000392	regulation of lamellipodium morphogenesis		22.2	1000	47.5	406	1	11	SRC
GO: Biological Process	GO:1903799	negative regulation of production of miRNAs involved in gene silencing by miRNA		22.2	1000	47.5	406	1	11	PPP3CA
GO: Biological Process	GO:0070445	regulation of oligodendrocyte progenitor proliferation		22.2	1000	47.5	406	1	11	LYN
GO: Biological Process	GO:1905245	regulation of aspartic-type peptidase activity		22.2	1000	47.5	406	1	11	LYN
GO: Biological Process	GO:0097011	cellular response to granulocyte macrophage colony-stimulating factor stimulus		22.2	1000	47.5	406	1	11	MAPK1
GO: Biological Process	GO:1903299	regulation of hexokinase activity		22.2	1000	47.5	406	1	11	PFKFB2
GO: Biological Process	GO:0070444	oligodendrocyte progenitor proliferation		22.2	1000	47.5	406	1	11	LYN
GO: Biological Process	GO:0001781	neutrophil apoptotic process		22.2	1000	47.5	406	1	11	ITPKB
GO: Biological Process	GO:1904338	regulation of dopaminergic neuron differentiation		22.2	1000	47.5	406	1	11	GSK3B
GO: Biological Process	GO:0002349	histamine production involved in inflammatory response		22.2	1000	47.5	406	1	11	LYN
GO: Biological Process	GO:0006278	RNA-dependent DNA biosynthetic process		22.2	1000	47.5	406	2	113	SRC,MAPK1
GO: Biological Process	GO:0040008	regulation of growth		22.5	1000	48.2	412	5	801	ABL1,PAFAH1B1,SMO,MAPK1,GSK3B
GO: Biological Process	GO:0090175	regulation of establishment of planar polarity		22.6	1000	48.2	412	2	114	ABL1,ARRB2
GO: Biological Process	GO:0060828	regulation of canonical Wnt signaling pathway		22.6	1000	48.2	413	3	298	CSNK1A1,SRC,GSK3B
GO: Biological Process	GO:0050848	regulation of calcium-mediated signaling		22.9	1000	48.9	418	2	115	PRKACA,GSK3B
GO: Biological Process	GO:0055013	cardiac muscle cell development		22.9	1000	48.9	418	2	115	PDLIM5,GSK3B
GO: Biological Process	GO:0043009	chordate embryonic development		23.1	1000	49.2	421	5	806	ABL1,PRKACA,GRB2,SMO,MAPK1
GO: Biological Process	GO:0045621	positive regulation of lymphocyte differentiation		23.3	1000	49.5	424	2	116	ZBTB1,ITPKB
GO: Biological Process	GO:0051341	regulation of oxidoreductase activity		23.3	1000	49.5	424	2	116	ABL1,GSK3B
GO: Biological Process	GO:0033138	positive regulation of peptidyl-serine phosphorylation		23.3	1000	49.5	424	2	116	ARRB1,ARRB2
GO: Biological Process	GO:0034765	regulation of ion transmembrane transport		23.5	1000	49.9	427	4	539	ABL1,PRKACA,LYN,FYN
GO: Biological Process	GO:0061025	membrane fusion		23.5	1000	50	427	6	1107	PPP3CB,ITSN1,SPTAN1,MAPK1,LYN,GSK3B
GO: Biological Process	GO:0090257	regulation of muscle system process		23.6	1000	50	428	3	303	PPP3CA,PRKACA,GSK3B
GO: Biological Process	GO:0051258	protein polymerization		23.6	1000	50	428	3	303	ABL1,SPTAN1,GRB2
